# Supplementary material for: Prevalence and determinants of hypertension among people living with HIV in Ghana: A cross-sectional study
Source: PLoS One. 2026 Feb 12;21(2):e0342198. doi: 10.1371/journal.pone.0342198 (PMC12900339; doi:10.1371/journal.pone.0342198)
Supplement: S1 File — (CSV) [file pone.0342198.s001.csv]

Edu_Level	Marital_status	Occupation	Occupation_other	Ethnicity	Ethnicity_other	Religion	Religion_other	Ever_smoke	Current_Smok	Smoking_Freq	Ever_Drunk	Currently_Drink	Drinking_Freq	Do_Exercise	Exercise_Freq	Eat_outside	EatOut_Freq	Eat_inday	Line_ARV	Med_Name	Med_Period	Med_Appetite	Appetite_Change	Have_Chol	Have_Diab	Have_HBP	Height	Weight	starchly_staples	dark_green	other_vitaminrich	other_fruitVeg	Organ_meats	Meat_Fish	Eggs	Legumes_nuts	MilkProduct	BMI	Body_fat	Muscle_Mass	Visceral_Fat	BMR	Metabolic_age	SBP	DBP	FBS	RBS	IDD	T_Chol
0	1	6		2		1		0			1	0		0		1	2	3	1	3TC,TDF,EFV	4	0		2	0	0	155	58.7	1	3	5	1	7	1	1	3	3	24.4	38.1	25.3	6	1245	43	100	73		6.7	3	5.67
2	6	4		2		1		0			1	1	5	0		1	5	3	1	3TC,TDF,DTG	4	0		2	0	0	163.5	86.5	1	6	6	1	6	6	1	6	6	32.4	42.3	26	9	1601	58	89	85		7.6	5	4.3
2	1	3		2		1		0			1	0		0		0		3	2	EFV, C BV,	4	1	3	2	1	1	166	61.6	1	2	2	1	6	2	3	2	3	22.4	19.5	35.9	5	1399	39	175	113		15	5	5.06
0	6	6		2		1		0			1	0		1	1	1	2	3	1	3TC / TDF / DTG	4	0		2	2	2	155	65	1	1	2	1	5	1	2	1	6	27.1	38.9	26.6	7	1310	50	116	76	6.9		3	6.5
0	4	6		2		1		0			1	0		1	3	1	3	2	1	CBV/EFV	4	0		2	0	0	175	74.3	3	2	6	1	6	6	2	3	6	24.3	27.8	32.1	6	1560	40	123	84	7.2		6	5.97
0	4	6		2		1		0			0			1	4	1	4	2	1	3TC ,TDF ,LPV	4	0		2	0	0	164	51.4	2	2	3	1	7	6	5	5	6	19.1	21.4	32.6	3	1236	27	125	87	5.6		4	4.8
1	1	6		2		1		0			0			0		1	3	3	1	3TC.TDF,EFV	4	0		2	0	1	171	53.5	2	2	2	1	7	7	2	2	3	18.3	21.7	31.6	3	1291	19	145	94	8.2		6	4.33
0	4	3		2		1		0			1	1	1	0		0		3	1	CBV/TDF /NVP	3	0		2	2	2	162	51.7	1	6	2	1	6	1	3	3	6	19.7	23.1	31.9	4	1229	34	123	84		6.8	3	0
0	1	4		2		1		0			0			0		1	1	3	1	3TC / TDF / EFV	3	1	1	2	2	2	156	52.7	1	2	2	1	6	1	2	1	6	21.7	29.8	28.8	5	1202	43	125	83		6.6	5	6.33
2	4	3		1		1		0			0			1	3	0		3	2	3TC / AZT/LPV/R	3	1	2	2	2	0	162	56.7	1	1	1	1	7	1	1	6	6	21.6	29.4	29.4	5	1272	38	89	67	8.3		4	6.08
0	5	6		2		1		0			1	0		0		1	2	4	2	3TC / TDF / LPV / R	4	0		1	0	1	157	53.2	1	2	3	1	2	1	1	6	2	21.6	30.1	28.6	5	1211	41	137	80	6.3		5	5.16
1	1	1		2		1		0			0			0		1	2	3	2	3TC,TDF,EFV	4	0		2	2	2	152	34.7	1	2	6	1	6	6	1	2	5	15	8.1	32.9	1	1035	18	65	63	6.1		6	4.89
0	1	6		2		1		0			1	0		1	2	1	1	3	1	3TC,TDF DTG	4	0		2	0	0	157	43.4	5	6	3	2	6	6	3	3	6	17.6	19.3	31.1	3	1126	24	110	87	7		5	4.59
2	1	4		3		1		0			1	0		1	3	1	3	3	2	TDF 3TC LPV/r	4	0		2	2	0	175	77.4	1	2	1	1	6	6	3	3	7	25.3	39	25.7	7	1539	50	112	73	7.8		6	5.43
3	2	6		2		1		0			1	0		0		1	1	3	1	3TC,TDF,DTG	4	0		2	0	0	163	56.2	1	2	3	1	3	5	2	2	3	21.2	29.3	29.1	5	1270	35	92	63		6.2	3	5.27
2	3	3		2		1		0			1	1	4	1	1	1	2	3	2	CBV ,LPV/r	4	0		2	0	0	170	53.7	1	5	1	1	6	7	6	6	6	21	8.8	42.6	4	1362	21	111	62		8.9	4	4.86
0	5	6		2		1		0			1	0		0		1	2	3	1	3TC / TDF / DTG	3	0		2	2	2	169	51.8	1	2	2	1	6	1	1	6	6	18.1	22.2	30.7	3	1265	20	135	97	7
0	2	1		2		1		0			1	0		0		1	4	3	2	3TC,TDF,LPV	1	0		1	0	2	153	43.6	2	3	2	1	7	1	3	5	7	18.6	24.1	28.6	3	1108	25	149	82		9.2	5	6.31
1	3	6		2		1		0			1	0		0		1	1	2	1	3TC,TDF,DTG	4	0		2	0	0	157	37	1	6	6	1	6	6	3	6	6	14.5	5	35.6	1	1088	18	133	79	6.1		4	4.78
2	6	1		2		1		0			1	1	5	0		1	5	1	1	C BV,NVP,	4	0		2	2	1	161	63	1	6	6	1	7	4	4	5	6	24.6	32.2	29.4	8	1337	54	100	73	6.4		3	6.35
2	4	6		2		1		0			1	0		0		1	1	2	1	CBV / EFV	4	0		1	2	2	163	84	1	3	3	1	6	1	1	2	7	32	45.3	24	11	1546	68	123	84		12.3	5	3.58
0	4	6		2		1		0			1	0		0		1	2	2	1	3TC,TDF,DTG	4	0		2	0	1	170	80.6	2	4	2	1	4	5	2	4	3	27.9	35.6	28.8	8	1585	51	151	92	6.5		5	5.8
1	2	6		2		1		0			1	0		0		1	1	3	1	TDF / EFV /FTC	1	0		1	2	2	178	77.3	1	1	2	1	6	1	1	1	2	24.4	21.5	35.5	9	1652	53	132	86		5.4	4	4.82
2	1	6		2		1		0			0			0		1	5	3	1	3TC, TDF , DTG	3	0		2	0	1	161	60	1	2	3	1	6	6	2	2	6	23.3	32.6	28.4	6	1304	48	152	97	6.3		3	5
1	1	6		2		1		0			1	0		0		1	1	3	1	CBV,NVP,	4	0		2	2	2	167	66.2	1	5	5	1	7	6	3	5	3	23.7	34.3	27.7	6	1392	47	136	92	6		4	5.59
1	4	6		2		1		1	0		1	0		0		1	1	3	1	CBV, EFV	4	0		2	0	0	157	53.5	1	6	4	1	6	6	6	1	6	21.7	33	26	6	1220	47	128	81		6.7	5	4.95
2	2	2		2		1		0			1	0		1	3	1	5	3	1	A 3TC, TDF, DTG	3	0		2	2	0	182	57.3	1	3	3	3	6	6	6	3	1	17.3	24	7	4	1040	30	102	77	7.1
2	4	6		2		1		0			1	0		1	2	0		2	1	TDF / 3TC / DTG	2	0		2	2	2	157	73.6	1	6	2	2	2	1	2	2	2	29.9	38.2	27.7	10	1441	64	132	96	6		2	4.35
0	1	3		2		1		0			1	0		0		1	3	3	1	3TC,TDF,EPV	3	0		2	2	1	162	68.2	1	2	2	1	7	1	2	2	3	26	35.1	28.7	5	1389	42	202	150		5.4	5	3.19
2	1	6		2		1		0			1	0		0		1	3	4	1	3TC TDF EFV	4	0		2	2	0	155	38.5	1	2	3	1	6	6	6	6	6	16	13.5	32.5	1	1071	18	106	67	7.6		4	4.42
3	2	6		2		1		0			1	0		0		1	3	3	1	3TC,TDF,DFG	3	0		2	2	0	165	58	2	2	2	1	2	3	2	4	1	21.3	32.3	27	4	1295	30	131	102	5.7		5	5.07
1	1	6		2		1		0			1	0		0		1	2	3	1	TDF,3TC,DTG	4	0		2	2	1	170	72.9	1	2	2	1	6	1	2	3	6	25.2	31.3	30.5	7	1503	45	164	81	6.1		4	5.77
1	1	6		2		1		0			1	0		1	2	1	2	2	1	3TC / TDF /EFV	2	0		2	2	2	165	79.9	1	2	2	1	6	1	6	1	5	29.3	45.3	23.3	9	1504	59	148	94	6		5	5.61
2	2	5		2		1		0			1	0		0		1	2	3	1	CBV / EFV	4	0		2	2	2	161	60.3	1	1	1	1	7	1	6	2	6	25.7	40.3	24.6	9	1358	59	149	99	7.9		4	7.7
2	1	6		2		1		0			1	0		0		1	4	2	1	NVA, CBV	4	0		2	0	0	161	44.7	1	3	3	1	7	7	7	3	6	23	36.2	25.3	8	1361	54	110	81	5.4		6	4.26
0	4	6		2		1		0			1	0		0		1	2	2	1	TDF,3TC,DTG	4	0		2	2	2	166	63.4	1	3	5	1	7	2	4	7	4	17.2	20	30.1	2	1159	18	122	83	5.4		4	6.41
4	1	4		3		1		0			0			1	5	1	5	3	1	3TC TDF, DTG	4	0		2	0	0	160	78.2	1	3	1	2	6	6	6	3	1	30.5	47.5	22.2	9	1457	45	135	90	6.2		4	5.46
2	2	3		2		1		0			1	0		0		1	3	3	1	3TC,TDF,DTG	4	0		2	2	2	163	48.9	1	4	3	1	6	2	3	6	3	18.4	17.8	43.3	3	1207	20	131	80	5.7		5	5.11
1	1	6		2		1		0			1	0		0		1	1	3	1	3TC / TDG / LPV / R	4	1	1	2	0	2	164	46.1	1	2	2	1	6	1	2	2	2	17.1	20.4	29.3	2	1195	18	117	85	7		5	3.82
2	4	6		2		1		0			1	0		0		1	2	3	2	3TC ,TDF, LPV/r	4	0		2	0	2	155	69.4	1	6	6	1	6	6	2	6	6	28.9	45.4	22.7	9	1346	58	138	98		7.2	4	8.87
2	2	6		2		1		0			1	0		0		1	2	3	1	TDF,3TC,DTG	4	1	3	2	2	2	165	62.6	2	2	6	1	7	5	2	3	3	23	31.8	28.9	6	1347	43	119	95	5.9		5	5.63
0	4	6		2		1		1	0		1	0		0		0		3	1	NVP, CBV	4	0		2	0	2	160	45.6	2	2	2	1	4	4	2	4	6	17.8	15	34.8	3	1171	34	125	100	7.3
1	2	6		2		1		0			1	0		0		0		3	1	3TC,TDF,EFV	1	0		2	2	2	167	83.7	2	6	1	1	7	6	6	6	5	30	40.3	26.6	9	1588	58	121	90	6.1
2	4	6		2		1		0			1	0		0		1	4	3	1	TDF,3TC,LPV	4	0		2	2	2	170	87.1	2	2	2	1	2	2	3	2	2	30.1	37.2	28.4	9	1668	54	126	73		6.1	6	4.58
2	4	6		2		1		0			0			0		1	3	3	1	3TC / TDF / DTG	1	1	1	2	2	2	163	45.3	1	2	3	1	7	1	3	6	7	17	19.7	29.9	2	1179	18	100	66	8.3		4	3.29
2	3	1		2		1		0			0			1	1	1	2	3	1	3TC, TDF, DTG	4	0		2	2	1	161	52.6	1	2	2	1	4	1	2	2	1	20.3	29.8	26.9	5	1235	39	148	95	7.1		2	6.05
1	2	2		2		1		0			1	0		0		1	3	3	1	3TC / TDF / DTG	3	0		2	2	2	173	72	1	2	1	1	6	1	6	2	6	28.1	24.9	34.6	14	1605	49	152	83		6.8	3	5.16
2	6	4		2		1		0			1	0		0		1	3	3	1	3TC,TDF,EFV	3	0		2	0	2	159	67.2	1	2	3	1	6	3	2	1	1	26.3	42.1	23.9	6	1350	45	111	85	5.3		4	5.31
0	6	6		2		1		0			1	0		0		0		3	1	3TC / TDF / DTG	2	0		2	2	1	152	46.4	1	5	6	1	6	1	6	6	3	18.1	11	38.8	2	1172	18	128	91		6.6	3	3.28
0	4	6		5	Togo	1		0			1	0		0		1	2	3	1	3TC / TDF / DTG	4	1	3	2	2	2	163	45.9	1	3	2	1	5	4	2	3	3	17.9	16.7	34.2	3	1164	24	127	79		6	3	5.24
2	4	3		2		1		0			0			1	4	1	2	2	1	T	4	0		2	2	0	173	74.3	1	4	3	1	7	4	2	2	2	29.2	43.9	24.1	9	1431	59	130	85		6	3	5.36
2	1	4		2		1		0			1	1	5	0		1	2	3	1	3TC,TDF,DTG	4	0		2	2	0	162	68	2	2	2	1	3	3	1	3	3	26.6	37.4	27.3	7	1375	51	123	103		8.6	7	5.46
2	4	6		5	Hausa	2		0			1	0		0		1	2	2	1	3TC / TDF / DTG	4	0		1	2	1	161	107.2	1	3	2	1	1	1	3	6	5	41.9	53.6	20.8	14	1776	79	127	94		6	7	6.17
3	2	6		2		1		0			0			0		1	1	3	1	3TC / TDF / DTG	4	0		2	2	2	163	73.1	1	6	2	1	6	1	2	2	6	28.6	34.5	29.7	8	1461	51	135	96	6.8		4	5.44
4	2	4		1		1		0			1	1	5	1	2	1	1	3	1	TDF, 3TC,DTG	4	0		2	0	0	152	51.5	1	2	2	1	2	2	2	2	6	20.1	24.3	31.4	4	1215	36	87	69		6.9	4	5.43
0	6	6		2		1		1	0		1	1	5	0		1	2	2	1	TDF, 3TC, EFV	4	0		2	2	0	166	69.2	1	5	1	1	6	6	6	1	6	27	37.6	27.4	7	1387	57	135	82	6.6		4	4.96
2	6	7	Pastor	2		1		0			1	0		0		1	1	3	1	3TC, TDF, DTG	2	0		2	1	0	176	48.41	1	6	1	1	7	7	7	4	1	18.9	9.8	39.1	2	1245	18	110	76	8.3		4	3.13
0	1	6		2		1		0			1	0		0		1	3	3	1	TDF,3TC,TDG	4	0		1	2	2	159	55.1	2	3	3	1	7	1	2	2	6	21.5	33	26.2	5	1245	35	113	83		10.4	4	4.81
3	1	6		1		1		0			1	0		0		1	1	3	1	TDF,3TC,EFV	3	0		2	2	2	170	66.3	2	2	2	1	2	1	4	4	6	25.9	37.4	26.9	8	1355	53	112	74		7.3	4	3.35
0	4	6		2		1		0			0			0		1	2	2	1	CBV, EFV	4	0		2	0	2	160	73.7	1	2	1	1	6	6	6	6	7	28.8	42.1	25.4	8	1426	56	173	118		6.6	3	5.37
2	4	6		2		1		0			1	0		0		1	2	3	1	TDF,3TC,EFV	3	0		2	2	2	166	84.8	1	1	1	1	7	1	2	4	1	33.1	44.5	25	8	1550	57	121	67	6.1		3	3.96
2	2	5		1		1		0			1	0		1	1	1	5	2	1	3TC, TDF, DTG	4	0		2	0	2	177	65	1	6	2	1	6	5	6	3	6	25.4	18.7	37.6	10	1510	40	144	91		7.1	4	5.14
2	1	6		5	Benin	1		0			1	0		0		0		2	1	3TC / TDF / EFV	3	0		2	2	2	162	71.6	1	2	2	1	7	1	2	5	2	28	42.4	24.5	8	1400	58	148	106	6.1		4	3.91
0	3	6		2		1		0			1	0		1	1	1	2	3	1	TDF, 3TC , DTG	4	0		2	0	0	162	64.8	6	2	1	1	6	6	6	1	7	25.3	38.1	25.9	8	1337	55	128	84		7.4	4	4.9
2	1	3		2		1		0			0			0		1	2	2	1	3TC / TDF / EFV	1	1	1	2	2	2	162	46.5	1	3	6	1	6	1	3	3	1	18.2	18.1	34.1	2	1159	18	107	69		5.6	4	3.26
1	2	6		2		1		0			1	0		0		1	2	2	1	3TC,TDF,EFV	3	1	3	2	2	2	156	42.1	1	1	2	1	7	1	3	3	2	16.4	15.7	32	2	1130	18	95	56	5.2		4	3.18
2	4	6		2		1		0			0			0		1	2	3	1	3TC / TDF / DTG	3	0		2	2	1	160	79.9	1	2	2	1	6	1	6	2	3	31.2	45.5	23.6	12	1491	72	166	102	6.4		4	4.75
2	6	1		2		1		0			0			0		1	2	2	1	CBV,DTG	4	0		2	2	2	154	49.3	1	2	3	1	7	3	1	2	2	19.3	23.5	31.1	3	1190	28	123	83	6		7	5.04
2	4	6		2		1		0			0			0		1	5	3	1	TDF,3TC,DTG	3	0		2	2	0	154	67.6	2	3	3	1	6	4	2	5	3	26.4	29.9	31.7	7	1410	47	110	81	6.4		4	7.74
2	4	6		2		1		0			1	0		0		1	5	2	1	TDF, 3TC, DTG	4	0		2	0	1	164	131.6	2	1	3	1	4	6	1	1	7	51.4	59	18.3	19	2033	80	169	94	8		7	5.8
0	4	1		2		1		0			1	0		0		0		1	1	TDF / 3TC / EFV	4	0		2	2	2	154	45.7	1	5	5	3	6	5	6	5	6	17.9	12.2	36.8	3	1178	33	112	69		8.3	1	4.67
2	3	1		2		1		0			0			0		1	3	3	2	TDF,3TC,LPV/R	3	0		0	0	1	153	53	3	4	3	1	5	6	3	5	6	20.7	27.5	29.5	5	1230	42	130	79		5.8	5	5.65
2	4	1		2		1		0			1	0		0		1	3	2	1	3TC,TDF,EFV	3	0		2	2	2	159	48.6	1	3	1	1	7	2	2	2	2	19	19.1	34.1	3	1188	24	96	65	6.1		2	2.08
2	3	6		2		1		0			1	0		1	1	1	4	3	1	3TC , TDF, DTG	4	0		2	0	0	153	41.5	2	2	2	1	6	6	2	2	7	16.2	8.4	37.3	2	1128	18	127	90		6.2	4	6.43
0	4	6		2		1		0			1	0		0		1	1	3	1	EFV, 3TC ,TDF	4	0		2	0	1	153	53.7	1	2	1	1	6	6	3	3	5	21	22	33.5	5	1255	45	166	110		7.5	4	4.53
2	1	6		2		1		0			1	0		0		0		2	1	3TC,TDF,DTG,	4	0		2	0	0	163	63.2	3	3	2	1	3	2	3	6	1	24.7	33.6	28.8	7	1328	48	123	84		7.1	8	4.75
1	4	6		2		1		0			1	0		0		1	3	3	1	CBV, NVP	4	0		2	2	0	155.5	69	2	6	6	1	6	6	6	6	6	27	34	29.4	8	1407	53	119	75	6.7		3	0
2	2	4		5	Hausa	2		1	0		1	0		1	2	0		2	1	3TC / TDF / EFV	4	0		2	2	1	160	55.6	6	1	2	1	2	1	3	2	1	21.2	19.9	34.1	7	1333	33	171	134	6.7		5	4.25
4	2	1		2		1		0			1	0		1	1	1	5	3	1	3TC / TDF / DTG	4	0		1	2	1	173	76.3	1	3	1	1	6	1	6	2	6	29.8	28.5	32.2	16	1647	55	158	101	7.7
0	4	6		2		1		0			1	0		0		1	2	3	1	TDF,3TC,TDG	4	0		2	2	2	161	63.1	2	2	2	1	2	2	2	2	2	24.6	38.5	25.2	7	1317	48	154	96		9.4	4	5.61
0	3	6		2		1		0			0			0		1	3	3	1	3TC,TDF,DTG	1	0		2	2	1	158	49.4	1	1	2	1	4	6	6	3	3	19.3	10.5	39.5	3	1234	29	107	70		6.7	4	3.6
0	2	2		2		1		0			1	0		0		1	2	3	1	3TC,TDF,DTG	4	0		2	2	2	164	43.8	2	1	2	1	7	1	4	2	6	17.1	15.6	33.6	2	1143	18	102	66		9	2	4.39
2	3	3		2		1		0			1	0		1	5	1	1	3	2	TDF, 3TC, LPV/r	3	0		2	0	0	173	61.1	5	1	1	1	6	6	3	1	6	23.9	19	39.7	7	1506	27	111	68	8.7		3	3.4
3	1	6		3		1		0			1	1	5	0		1	1	3	1	CBV/DTG	4	1	1	2	2	2	151	56.2	1	6	7	1	6	5	2	4	4	22	31	28.6	5	1254	39	135	79		7.8	2	5.76
1	4	6		2		1		0			1	0		0		1	2	3	1	3TC,TDF,EFV	4	0		2	2	2	151.5	46.1	1	2	3	1	7	2	3	2	3	18	23.2	28.5	3	1171	18	112	75		7.7	2	3.52
1	6	6		2		1		0			0			0		1	1	3	1	3TC,TDF,DTG	4	0		2	2	2	166	61.7	1	2	3	1	7	6	1	2	1	24.1	35.2	27.3	7	1307	48	121	83		8.2	3	6.53
2	2	3		2		1		0			1	0		0		1	1	3	1	3TC,TDF,DTG	4	0		2	2	2	160	59	1	2	3	1	6	4	2	2	2	23.1	27.9	23.9	5	1285	37	130	97	7.7	0	2	4.12
1	4	6		2		1		0			1	0		0		1	1	3	2	TDF/3TC / LPV/R	4	0		2	2	2	156	51	1	3	6	1	6	1	6	3	6	19.9	28.3	27.7	4	1212	35	135	79		8.1	2	6.41
4	4	2		2		1		0			1	0		1	2	1	5	3	1	TDF, 3TC ,DTG	4	0		2	2	1	168	50.4	5	1	2	1	6	6	1	1	6	19.7	9.6	39.8	3	1278	21	164	110		10	3	4.65
1	1	6		2		1		0			1	0		0		1	4	3	1	CBV,NVP	4	0		2	2	2	167	59.7	3	3	1	1	6	2	1	4	2	23.3	36.9	25.2	6	1285	42	144	100		7.6	4	3.2
3	2	3		2		1		0			0			1	3	1	3	3	1	TDF, 3TC, DTG	1	0		2	0	1	173	73	3	3	2	1	6	6	3	3	6	28.5	27.1	34.8	13	1653	45	158	98	7.8		3	3.26
1	5	6		3		1		0			1	0		0		1	1	3	1	3TC / TDF / DTG	1	0		2	2	2	167	54.2	1	3	2	1	2	1	2	2	2	21.2	28.9	29.5	4	1232	31	124	77	6.9		2	4.14
2	6	2		2		1		0			1	0		0		1	2	2	1	TDF,3TC,DTG	3	0		2	2	0	155.5	41.8	1	3	3	1	7	1	3	3	3	16.3	13.4	34.2	1	1120	18	121	68	8.2		2	4
2	1	6		2		1		0			1	0		0		1	2	3	1	3TC / TDF / DTG	4	0		2	2	2	157	77.7	2	2	2	1	2	2	2	3	6	30.4	38.8	27.7	8	1494	53	127	86	7.6		1	4.08
2	6	2		2		1		1	0		1	0		1	3	1	4	3	1	3TC, TDF, DTG	4	0		2	2	0	176	53.7	1	3	2	1	6	6	2	2	5	21	14	41	4	1381	18	94	69		10.7	3	3.36
4	2	2		2		1		0			1	0		1	1	0		3	1	TDF,3TC,DTG	4	0		2	2	2	176	63.8	2	1	2	1	2	2	3	3	2	24.9	22.6	34.8	10	1477	41	135	85	5.6		2	4.35
2	1	6		2		1		0			1	0		0		1	2	3	1	CBV, EFV	4	0		2	0	2	159	53.9	2	1	1	3	6	3	2	2	3	21.1	28	30	4	1231	33	142	85		7.2	2	4.43
1	4	6		1		1		0			1	0		0		1	3	2	1	3TC,TDF,DTG	4	0		1	2	2	161	83.3	1	2	3	1	6	1	6	5	6	32.5	46.6	23.4	11	1523	68	101	74	7		2	5.65
0	2	2		1		1		0			1	1	5	1	2	1	1	3	1	3TC , TDF, EFV	3	0		2	2	0	158	50.9	6	7	1	1	6	3	6	1	6	19.9	6.6	40.8	4	1275	24	115	62	7.6		2	4.66
4	1	6		1		1		0			0			1	2	1	5	3	1	CBV, EFV	4	0		0	0	2	158	70.4	2	3	1	3	6	6	3	6	6	27.5	37.1	27.2	9	1412	60	150	95	7.1		3	7.51
2	6	6		2		1		0			0			0		1	2	3	1	TDF,3TC,EFV	3	1	3	2	0	1	172	88.7	1	2	1	1	7	2	2	3	7	34.6	47.1	23.6	11	1586	66	143	96	6		2	0
1	6	6		2		1		0			1	0		0		1	1	3	1	3TC / TDF / EFV	4	0		2	2	2	165	57.6	1	2	3	1	6	1	6	5	6	22.5	31.2	29.1	5	1264	35	161	116	5.8		4	4.49
3	1	6		2		1		0			1	1	1	1	1	1	1	2	1	3TC, TDF, DTG	4	0		2	0	0	170	54.8	6	6	5	1	6	2	1	6	2	26	42.5	23.3	7	1388	50	124	86	6.8		2	4.88
1	1	6		2		1		0			0			0		1	2	3	1	3TC,TDF,DTG	3	0		2	2	2	148	38.6	1	7	6	1	6	6	6	6	6	15.1	7.3	35.7	1	1100	18	117	77		5.8	4	4.61
3	6	6		2		1		0			1	0		0		1	2	3	1	3TC,TDF,EFV	4	0		2	2	2	163	56.3	1	2	3	1	2	2	1	2	2	22	33.1	27	5	1251	34	129	80		7.6	6	5.58
0	1	1		2		1		0			1	0		0		0		3	1	3TC / TDF / EFV	4	0		2	2	2	157	51.5	1	2	2	1	7	1	6	5	4	20.1	23.9	31.9	4	1212	30	173	106		6.6	4	3.99
1	2	3		2		1		0			1	0		0		1	5	3	2	CBV, LPV /r	4	0		2	0	0	178	54	1	6	2	1	6	6	6	6	2	21.1	17	37	6	1340	26	92	64		6.1	4	2.76
4	2	4		3		1		0			0			1	1	1	1	3	1	TDF,3TC,DTG	4	0		0	0	0	167.5	123.1	1	5	2	1	4	5	3	1	2	48.1	55.8	20.1	12	1956	76	140	94		6.5	4	4.04
4	1	2		2		1		0			1	0		1	1	1	2	3	1	3TC,TDF,DTG	4	0		2	2	0	175	66.8	2	1	1	1	2	6	1	1	1	21.8	7.2	43.6	4	1535	36	83	47	7		5	4.19
2	1	1		2		1		0			1	0		1	4	1	2	2	1	3TC,TDF,DTG	4	0		2	0	1	160	47.9	2	6	4	1	7	3	2	1	2	18.7	8.1	37.8	2	1202	24	142	73	6.7		3	3.67
2	1	6		2		1		0			1	0		0		1	2	3	1	3TC,TDF,DTG	3	1	1	1	1	0	150	129.1	2	4	2	1	6	3	2	6	2	57.4	47.4	24.5	10	2159	72	145	100	11.5		3	5.36
0	1	6		2		1		0			1	0		1	1	1	3	3	1	3TC,TDF,DTG	4	0		2	2	0	163	69.2	1	5	2	1	7	1	4	3	7	26.2	31.4	30.7	7	1516	49	126	89		11.5	2	8.42
0	4	2		3		1		0			0			0		1	4	3	1	3TC,TDF,DTG	4	0		2	2	2	168	74	1	3	2	1	1	2	3	6	3	21.4	15.3	37.3	6	1340	29	124	82		6.3	4	5.38
0	1	1		2		1		0			1	0		0		1	2	3	1	3TC,TDF,DTG	4	0		2	2	2	178	83.1	2	3	2	1	7	1	4	2	6	26.2	39.9	25.8	6	1610	43	161	105	8		4	3.76
2	2	1		2		1		0			0			1	1	1	1	2	1	3TC,TDF,DTG	4	0		2	0	1	150	58.1	1	2	2	1	7	2	2	2	7	25.8	31.6	30.1	9	1249	67	157	96	7.1		1	6.95
0	2	6		2		1		0			1	0		0		1	1	3	1	3TC,TDF,EFV	2	0		2	2	0	163	70.3	1	3	2	1	7	1	2	1	2	26.5	38.5	26.8	6	1406	45	135	91	7		5	5.12
4	4	6		2		1		0			1	0		1	3	1	5	3	1	3TC,TDF, DTG	2	0		1	0	1	163	84	3	2	3	1	6	6	6	6	6	31.6	43.4	25	11	1564	69	131	79	7.1		3	6.33
2	2	3		2		1		0			1	0		1	3	1	1	2	1	3TC, TDF, EFV	3	0		2	2	2	170	74.9	2	2	1	1	6	6	6	6	6	25.9	20.6	38.3	9	1684	42	117	71		7.5	3	5.39
2	2	3		3		1		0			1	0		1	1	1	2	2	1	3TC,TDF,DTG	4	0		2	2	1	160	58	2	2	1	1	6	2	2	2	7	22.7	9.8	41.5	6	1408	31	133	89	6		2	6.08
0	4	6		2		1		0			1	0		1	3	1	1	3	1	3TC,TDF, EFV	4	0		2	2	2	158	49.9	1	3	2	1	6	6	3	1	3	20	27.4	28.2	5	1195	46	154	74		8.4	2	4.33
0	1	1		2		1		0			1	0		0		1	1	2	1	OBV,DTG	3	1	3	2	2	1	158	76.1	2	6	6	1	6	2	5	2	7	30.5	43.5	24.7	10	0	65	111	76	8.7		2	6.99
1	4	6		2		1		0			1	0		1	5	1	5	3	1	CBV,DTG	3	0		2	0	0	164	74.2	6	3	1	1	6	6	6	3	7	27.6	43.3	23.7	9	1444	58	121	72		6.1	2	5.03
2	4	6		1		1		0			1	0		0		1	3	3	1	TDF,3TC,DTG	4	0		2	2	1	164	59	1	5	6	1	6	6	4	3	6	21.9	34	25.8	6	1308	47	100	70		8.2	2	5.26
0	4	1		2		1		0			0			0		0		3	2	CBV,LPV	4	1	3	2	0	2	150	63.1	2	3	1	1	7	2	2	6	6	28	41.3	24.9	11	1274	71	135	65		13.7	4	3.64
2	2	3		2		1		0			1	0		0		1	1	3	1	3TC,TDF,EFV	3	0		0	0	0	160	54.9	1	4	2	1	6	3	2	4	4	21.4	30.1	28.9	4	1237	32	104	65		8.2	3	3.69
2	2	6		1		1		1	0		0			0		0		2	1	3TC, TDF, DTG	4	1	1	0	0	0	155	70.3	3	4	5	4	6	2	4	6	6	29.3	43.3	24.6	8	1360	57	134	90		7.9	2	3.55
2	4	6		2		1		0			1	0		0		1	3	3	1	3TC,TDF,EFV,	4	0		2	2	2	151	62.3	1	2	2	1	6	2	2	2	3	27.3	41.5	24.4	9	1265	64	79	76		6.1	3	4.04
1	1	6		2		1		0			1	0		0		1	2	3	1	3TC,TDF, DTG	4	0		2	0	1	156	63.2	1	1	1	1	7	6	6	3	2	26	41.1	24.1	8	1295	53	87	53		7.7	3	4.59
1	1	5		2		1		0			1	0		0		1	3	3	1	3TC, TDF, EFV	4	0		2	2	1	162	50.8	2	2	6	1	6	6	6	2	6	19.4	23.5	31.5	3	1213	24	219	147	6.7		3	5.43
0	4	6		2		1		0			0			0		1	2	3	1	3TC,TDF,LPV	1	1	3	2	2	0	146	57.7	2	2	2	1	7	2	2	2	2	27.1	44	21.7	10	1201	66	124	63		8.2	7	5.36
1	6	6		2		1		0			1	0		1	2	1	1	3	1	CBV,DTG	4	0		2	0	0	161	44.6	3	3	3	1	6	6	3	3	3	17.2	16.6	33.1	2	1156	18	104	70		6.7	4	3.32
2	1	6		2		1		0			1	0		1	4	1	4	3	2	CBV,NVP	3	0		0	0	0	161	77.9	1	5	6	1	6	3	3	6	1	30.1	44.2	24.3	9	1469	58	103	68		7.3	5	5.4
3	4	3		2		1		0			0			1	3	1	2	3	2	CBV,NVP	4	1	1	0	0	0	170	64.8	1	2	2	1	3	2	2	2	6	22.4	16.6	37.9	6	1492	38	100	73		8.4	5	0
3	4	6		2		1		0			1	0		1	2	1	5	3	1	CBV,EFV	4	0		2	0	0	155	45.4	2	1	3	1	7	6	1	2	1	18.9	20.5	32.5	3	1130	31	135	101	6.5		4	5.97
2	4	6		2		1		0			1	0		1	5	1	1	3	1	TDF,3TC,DTG	3	0		2	2	0	171	73.1	1	2	2	1	6	1	2	4	6	25	34.9	28.2	7	1487	46	144	84	8.3		5	4.44
1	1	6		5	HAUZA	2		0			0			0		1	4	3	1	CBV,DTG	4	0		2	0	0	157	47.8	1	1	1	1	6	1	2	1	6	19.4	25.7	29.1	4	1163	30	94	66	6.1		2	0
0	2	6		3		1		0			1	0		0		1	1	3	1	CBV, EFV	4	0		2	2	2	166	73.2	1	2	1	1	6	6	6	3	6	28.6	38.6	27.3	8	1435	53	134	93	8		4	5.28
1	2	3		2		1		1	0		1	0		1	1	1	1	3	1	3TC,TDF,EFV	1	0		2	2	0	170	65.8	1	3	2	1	6	1	4	2	4	25.7	17.7	40	10	1563	35	125	73	10.8		4	4.96
2	1	3		2		1		1	0		1	1	2	0		1	2	3	1	3TC, TDF, DTG	1	0		2	2	2	185	63.8	1	6	6	1	6	2	2	6	1	24.9	24	36.5	9	1529	33	108	79	6.5		4	2.31
3	2	3		2		1		0			1	0		0		1	1	4	1	3TC / TDF/ DTG	3	0		2	2	2	154	62.3	1	2	6	1	6	1	2	2	1	24.3	28.9	31.9	6	1337	43	148	100	6.1		6	4.38
2	4	6		2		1		0			0			1	2	1	2	3	1	3TC,TDF,DTG	3	0		2	2	2	154	61.9	2	2	3	1	7	2	2	3	2	24.2	32.6	29.1	6	1318	49	178	113	7.2		4	3.98
1	4	6		2		1		0			1	0		0		1	2	3	1	CBV, EFV	4	0		2	2	0	155	52	1	2	1	1	6	6	2	6	6	20.3	22.2	33.4	4	1221	28	96	65	6.1		5	2.78
1	4	2		2		1		0			1	0		0		1	4	3	1	3TC,TDF,EFV,	2	0		2	2	2	164	48.4	2	2	1	1	7	1	3	2	1	18.9	22.2	21.1	4	1189	36	128	82	6.8		3	3.71
1	4	6		2		1		0			1	0		0		1	2	2	1	3TC / TDF / DTG	4	0		2	2	2	164	68.4	2	2	2	1	2	2	3	2	2	26.7	43.4	22.7	9	1371	63	100	73	6.7		3	4.77
2	1	3		5	La'coat devoa	1		0			0			0		1	3	3	2	CBV,NVP	4	1	3	2	2	2	163	49.4	2	2	6	1	7	2	2	6	2	19.3	25.5	29.8	3	1183	18	105	72	5.9		4	2.86
1	1	6		2		1		0			1	0		0		1	3	3	1	CBV, NVP	3	0		2	2	0	160	69.8	1	2	3	1	6	6	6	2	6	27.3	41.5	24.9	8	1380	52	124	86	5.2		4	4.21
0	4	6		2		1		0			0			0		1	4	3	1	TDF, 3TC, TDF	3	0		2	2	2	158	50.6	1	3	1	1	6	6	6	6	6	19.8	19.6	34.4	4	1215	31	139	83	5.8		5	5.11
2	1	6		3		1		0			1	0		0		1	1	3	1	3TC,TDF,EFV	4	0		2	2	0	163	60	1	4	3	1	3	2	2	1	1	23.4	35.6	26.7	5	1282	34	103	78	7		4	3.77
0	1	6		2		1		0			1	0		0		1	2	2	1	3TC,TDF,DTG	1	0		2	2	2	165	84.2	1	5	5	1	6	4	2	4	4	32.9	46.1	24	8	1531	58	125	91	8.8		4	4.41
0	2	2		5	AKUAPEM	1		0			1	0		0		1	2	2	2	CBV,EFV,	4	0		2	2	0	170	56.4	1	6	6	1	4	1	2	2	6	22	17.3	36.7	7	1368	31	112	72	6.3		4	4.21
0	2	6		3		1		0			1	0		0		1	5	3	1	3TC,TDF,EFV	2	0		2	2	0	163	59.3	1	3	1	1	7	1	2	2	6	23.2	29.1	31	5	1293	36	108	69	7.6		5	5.25
1	3	6		1		1		0			1	0		1	3	1	5	3	1	3TC, TDF, DTG	3	0		2	2	2	151	54.7	1	1	1	1	6	6	2	3	1	21.4	26.3	31.4	5	1246	37	143	65	7		5	4.24
1	4	6		2		1		0			1	0		0		0		3	2	CBV/ETV/	3	1	3	2	2	2	156	54.5	1	1	2	1	7	1	2	1	7	22.4	31.4	28.2	6	1223	52	156	89	8		6
0	1	6		2		1		0			1	0		0		1	2	3	1	3TC,TDF,EFV	4	0		2	0	0	156	60	1	3	5	1	7	1	1	3	3	24.5	38.2	25.4	6	1246	43	101	74		6.7	3	5.68
2	6	4		2		1		0			1	1	5	0		1	5	3	1	3TC,TDF,DTG	4	0		2	0	0	165	88	1	6	6	1	6	6	1	6	6	32.5	42.4	26.1	9	1602	58	90	86		7.6	5	4.31
2	1	3		2		1		0			1	0		0		0		3	2	EFV, C BV,	4	1	3	2	1	1	167	63	1	2	2	1	6	2	3	2	3	22.5	19.6	36	5	1400	39	176	114		15	5	5.07
0	6	6		2		1		0			1	0		1	1	1	2	3	1	3TC / TDF / DTG	4	0		2	2	2	156	66	1	1	2	1	5	1	2	1	6	27.2	39	26.7	7	1311	50	117	77	6.9		3	6.51
0	4	6		2		1		0			1	0		1	3	1	3	2	1	CBV/EFV	4	0		2	0	0	176	75	3	2	6	1	6	6	2	3	6	24.4	27.9	32.2	6	1561	40	124	85	7.2		6	5.98
0	4	6		2		1		0			0			1	4	1	4	2	1	3TC ,TDF ,LPV	4	0		2	0	0	165	52	2	2	3	1	7	6	5	5	6	19.2	21.5	32.7	3	1237	27	126	88	5.6		4	4.81
1	1	6		2		1		0			0			0		1	3	3	1	3TC.TDF,EFV	4	0		2	0	1	172	55	2	2	2	1	7	7	2	2	3	18.4	21.8	31.7	3	1292	19	146	95	8.2		6	4.34
0	4	3		2		1		0			1	1	1	0		0		3	1	CBV/TDF /NVP	3	0		2	2	2	163	53	1	6	2	1	6	1	3	3	6	19.8	23.2	32	4	1230	34	124	85		6.8	3	0.01
0	1	4		2		1		0			0			0		1	1	3	1	3TC / TDF / EFV	3	1	1	2	2	2	157	54	1	2	2	1	6	1	2	1	6	21.8	29.9	28.9	5	1203	43	126	84		6.6	5	6.34
2	4	3		1		1		0			0			1	3	0		3	2	3TC / AZT/LPV/R	3	1	2	2	2	0	163	58	1	1	1	1	7	1	1	6	6	21.7	29.5	29.5	5	1273	38	90	68	8.3		4	6.09
0	5	6		2		1		0			1	0		0		1	2	4	2	3TC / TDF / LPV / R	4	0		1	0	1	158	54	1	2	3	1	2	1	1	6	2	21.7	30.2	28.7	5	1212	41	138	81	6.3		5	5.17
1	1	1		2		1		0			0			0		1	2	3	2	3TC,TDF,EFV	4	0		2	2	2	153	36	1	2	6	1	6	6	1	2	5	15.1	8.2	33	1	1036	18	66	64	6.1		6	4.9
0	1	6		2		1		0			1	0		1	2	1	1	3	1	3TC,TDF DTG	4	0		2	0	0	158	44	5	6	3	2	6	6	3	3	6	17.7	19.4	31.2	3	1127	24	111	88	7		5	4.6
2	1	4		3		1		0			1	0		1	3	1	3	3	2	TDF 3TC LPV/r	4	0		2	2	0	176	78	1	2	1	1	6	6	3	3	7	25.4	39.1	25.8	7	1540	50	113	74	7.8		6	5.44
3	2	6		2		1		0			1	0		0		1	1	3	1	3TC,TDF,DTG	4	0		2	0	0	164	57	1	2	3	1	3	5	2	2	3	21.3	29.4	29.2	5	1271	35	93	64		6.2	3	5.28
2	3	3		2		1		0			1	1	4	1	1	1	2	3	2	CBV ,LPV/r	4	0		2	0	0	171	55	1	5	1	1	6	7	6	6	6	21.1	8.9	42.7	4	1363	21	112	63		8.9	4	4.87
0	5	6		2		1		0			1	0		0		1	2	3	1	3TC / TDF / DTG	3	0		2	2	2	170	53	1	2	2	1	6	1	1	6	6	18.2	22.3	30.8	3	1266	20	136	98	7		6	0.01
0	2	1		2		1		0			1	0		0		1	4	3	2	3TC,TDF,LPV	1	0		1	0	2	154	45	2	3	2	1	7	1	3	5	7	18.7	24.2	28.7	3	1109	25	150	83		9.2	5	6.32
1	3	6		2		1		0			1	0		0		1	1	2	1	3TC,TDF,DTG	4	0		2	0	0	158	38	1	6	6	1	6	6	3	6	6	14.6	5.1	35.7	1	1089	18	134	80	6.1		4	4.79
2	6	1		2		1		0			1	1	5	0		1	5	1	1	C BV,NVP,	4	0		2	2	1	162	64	1	6	6	1	7	4	4	5	6	24.7	32.3	29.5	8	1338	54	101	74	6.4		3	6.36
2	4	6		2		1		0			1	0		0		1	1	2	1	CBV / EFV	4	0		1	2	2	164	85	1	3	3	1	6	1	1	2	7	32.1	45.4	24.1	11	1547	68	124	85		12.3	5	3.59
0	4	6		2		1		0			1	0		0		1	2	2	1	3TC,TDF,DTG	4	0		2	0	1	171	82	2	4	2	1	4	5	2	4	3	28	35.7	28.9	8	1586	51	152	93	6.5		5	5.81
1	2	6		2		1		0			1	0		0		1	1	3	1	TDF / EFV /FTC	1	0		1	2	2	179	78	1	1	2	1	6	1	1	1	2	24.5	21.6	35.6	9	1653	53	133	87		5.4	4	4.83
2	1	6		2		1		0			0			0		1	5	3	1	3TC, TDF , DTG	3	0		2	0	1	162	61	1	2	3	1	6	6	2	2	6	23.4	32.7	28.5	6	1305	48	153	98	6.3		3	5.01
1	1	6		2		1		0			1	0		0		1	1	3	1	CBV,NVP,	4	0		2	2	2	168	67	1	5	5	1	7	6	3	5	3	23.8	34.4	27.8	6	1393	47	137	93	6		4	5.6
1	4	6		2		1		1	0		1	0		0		1	1	3	1	CBV, EFV	4	0		2	0	0	158	55	1	6	4	1	6	6	6	1	6	21.8	33.1	26.1	6	1221	47	129	82		6.7	5	4.96
2	2	2		2		1		0			1	0		1	3	1	5	3	1	A 3TC, TDF, DTG	3	0		2	2	0	183	58	1	3	3	3	6	6	6	3	1	17.4	24.1	7.1	4	1041	30	103	78	7.1		6	0.01
2	4	6		2		1		0			1	0		1	2	0		2	1	TDF / 3TC / DTG	2	0		2	2	2	158	75	1	6	2	2	2	1	2	2	2	30	38.3	27.8	10	1442	64	133	97	6		2	4.36
0	1	3		2		1		0			1	0		0		1	3	3	1	3TC,TDF,EPV	3	0		2	2	1	163	69	1	2	2	1	7	1	2	2	3	26.1	35.2	28.8	5	1390	42	203	151		5.4	5	3.2
2	1	6		2		1		0			1	0		0		1	3	4	1	3TC TDF EFV	4	0		2	2	0	156	40	1	2	3	1	6	6	6	6	6	16.1	13.6	32.6	1	1072	18	107	68	7.6		4	4.43
3	2	6		2		1		0			1	0		0		1	3	3	1	3TC,TDF,DFG	3	0		2	2	0	166	59	2	2	2	1	2	3	2	4	1	21.4	32.4	27.1	4	1296	30	132	103	5.7		5	5.08
1	1	6		2		1		0			1	0		0		1	2	3	1	TDF,3TC,DTG	4	0		2	2	1	171	74	1	2	2	1	6	1	2	3	6	25.3	31.4	30.6	7	1504	45	165	82	6.1		4	5.78
1	1	6		2		1		0			1	0		1	2	1	2	2	1	3TC / TDF /EFV	2	0		2	2	2	166	81	1	2	2	1	6	1	6	1	5	29.4	45.4	23.4	9	1505	59	149	95	6		5	5.62
2	2	5		2		1		0			1	0		0		1	2	3	1	CBV / EFV	4	0		2	2	2	162	61	1	1	1	1	7	1	6	2	6	25.8	40.4	24.7	9	1359	59	150	100	7.9		4	7.71
2	1	6		2		1		0			1	0		0		1	4	2	1	NVA, CBV	4	0		2	0	0	162	46	1	3	3	1	7	7	7	3	6	23.1	36.3	25.4	8	1362	54	111	82	5.4		6	4.27
0	4	6		2		1		0			1	0		0		1	2	2	1	TDF,3TC,DTG	4	0		2	2	2	167	64	1	3	5	1	7	2	4	7	4	17.3	20.1	30.2	2	1160	18	123	84	5.4		4	6.42
4	1	4		3		1		0			0			1	5	1	5	3	1	3TC TDF, DTG	4	0		2	0	0	161	79	1	3	1	2	6	6	6	3	1	30.6	47.6	22.3	9	1458	45	136	91	6.2		4	5.47
2	2	3		2		1		0			1	0		0		1	3	3	1	3TC,TDF,DTG	4	0		2	2	2	164	50	1	4	3	1	6	2	3	6	3	18.5	17.9	43.4	3	1208	20	132	81	5.7		5	5.12
1	1	6		2		1		0			1	0		0		1	1	3	1	3TC / TDG / LPV / R	4	1	1	2	0	2	165	47	1	2	2	1	6	1	2	2	2	17.2	20.5	29.4	2	1196	18	118	86	7		5	3.83
2	4	6		2		1		0			1	0		0		1	2	3	2	3TC ,TDF, LPV/r	4	0		2	0	2	156	70	1	6	6	1	6	6	2	6	6	29	45.5	22.8	9	1347	58	139	99		7.2	4	8.88
2	2	6		2		1		0			1	0		0		1	2	3	1	TDF,3TC,DTG	4	1	3	2	2	2	166	64	2	2	6	1	7	5	2	3	3	23.1	31.9	29	6	1348	43	120	96	5.9		5	5.64
0	4	6		2		1		1	0		1	0		0		0		3	1	NVP, CBV	4	0		2	0	2	161	47	2	2	2	1	4	4	2	4	6	17.9	15.1	34.9	3	1172	34	126	101	7.3		6	0.01
1	2	6		2		1		0			1	0		0		0		3	1	3TC,TDF,EFV	1	0		2	2	2	168	85	2	6	1	1	7	6	6	6	5	30.1	40.4	26.7	9	1589	58	122	91	6.1		6	0.01
2	4	6		2		1		0			1	0		0		1	4	3	1	TDF,3TC,LPV	4	0		2	2	2	171	88	2	2	2	1	2	2	3	2	2	30.2	37.3	28.5	9	1669	54	127	74		6.1	6	4.59
2	4	6		2		1		0			0			0		1	3	3	1	3TC / TDF / DTG	1	1	1	2	2	2	164	46	1	2	3	1	7	1	3	6	7	17.1	19.8	30	2	1180	18	101	67	8.3		4	3.3
2	3	1		2		1		0			0			1	1	1	2	3	1	3TC, TDF, DTG	4	0		2	2	1	162	54	1	2	2	1	4	1	2	2	1	20.4	29.9	27	5	1236	39	149	96	7.1		2	6.06
1	2	2		2		1		0			1	0		0		1	3	3	1	3TC / TDF / DTG	3	0		2	2	2	174	73	1	2	1	1	6	1	6	2	6	28.2	25	34.7	14	1606	49	153	84		6.8	3	5.17
2	6	4		2		1		0			1	0		0		1	3	3	1	3TC,TDF,EFV	3	0		2	0	2	160	68	1	2	3	1	6	3	2	1	1	26.4	42.2	24	6	1351	45	112	86	5.3		4	5.32
0	6	6		2		1		0			1	0		0		0		3	1	3TC / TDF / DTG	2	0		2	2	1	153	47	1	5	6	1	6	1	6	6	3	18.2	11.1	38.9	2	1173	18	129	92		6.6	3	3.29
0	4	6		5	Togo	1		0			1	0		0		1	2	3	1	3TC / TDF / DTG	4	1	3	2	2	2	164	47	1	3	2	1	5	4	2	3	3	18	16.8	34.3	3	1165	24	128	80		6	3	5.25
2	4	3		2		1		0			0			1	4	1	2	2	1	T	4	0		2	2	0	174	75	1	4	3	1	7	4	2	2	2	29.3	44	24.2	9	1432	59	131	86		6	3	5.37
2	1	4		2		1		0			1	1	5	0		1	2	3	1	3TC,TDF,DTG	4	0		2	2	0	163	69	2	2	2	1	3	3	1	3	3	26.7	37.5	27.4	7	1376	51	124	104		8.6	7	5.47
2	4	6		5	Hausa	2		0			1	0		0		1	2	2	1	3TC / TDF / DTG	4	0		1	2	1	162	108	1	3	2	1	1	1	3	6	5	42	53.7	20.9	14	1777	79	128	95		6	7	6.18
3	2	6		2		1		0			0			0		1	1	3	1	3TC / TDF / DTG	4	0		2	2	2	164	74	1	6	2	1	6	1	2	2	6	28.7	34.6	29.8	8	1462	51	136	97	6.8		4	5.45
4	2	4		1		1		0			1	1	5	1	2	1	1	3	1	TDF, 3TC,DTG	4	0		2	0	0	153	53	1	2	2	1	2	2	2	2	6	20.2	24.4	31.5	4	1216	36	88	70		6.9	4	5.44
0	6	6		2		1		1	0		1	1	5	0		1	2	2	1	TDF, 3TC, EFV	4	0		2	2	0	167	70	1	5	1	1	6	6	6	1	6	27.1	37.7	27.5	7	1388	57	136	83	6.6		4	4.97
2	6	7	Pastor	2		1		0			1	0		0		1	1	3	1	3TC, TDF, DTG	2	0		2	1	0	177	49	1	6	1	1	7	7	7	4	1	19	9.9	39.2	2	1246	18	111	77	8.3		4	3.14
0	1	6		2		1		0			1	0		0		1	3	3	1	TDF,3TC,TDG	4	0		1	2	2	160	56	2	3	3	1	7	1	2	2	6	21.6	33.1	26.3	5	1246	35	114	84		10.4	4	4.82
3	1	6		1		1		0			1	0		0		1	1	3	1	TDF,3TC,EFV	3	0		2	2	2	171	67	2	2	2	1	2	1	4	4	6	26	37.5	27	8	1356	53	113	75		7.3	4	3.36
0	4	6		2		1		0			0			0		1	2	2	1	CBV, EFV	4	0		2	0	2	161	75	1	2	1	1	6	6	6	6	7	28.9	42.2	25.5	8	1427	56	174	119		6.6	3	5.38
2	4	6		2		1		0			1	0		0		1	2	3	1	TDF,3TC,EFV	3	0		2	2	2	167	86	1	1	1	1	7	1	2	4	1	33.2	44.6	25.1	8	1551	57	122	68	6.1		3	3.97
2	2	5		1		1		0			1	0		1	1	1	5	2	1	3TC, TDF, DTG	4	0		2	0	2	178	66	1	6	2	1	6	5	6	3	6	25.5	18.8	37.7	10	1511	40	145	92		7.1	4	5.15
2	1	6		5	Benin	1		0			1	0		0		0		2	1	3TC / TDF / EFV	3	0		2	2	2	163	73	1	2	2	1	7	1	2	5	2	28.1	42.5	24.6	8	1401	58	149	107	6.1		4	3.92
0	3	6		2		1		0			1	0		1	1	1	2	3	1	TDF, 3TC , DTG	4	0		2	0	0	163	66	6	2	1	1	6	6	6	1	7	25.4	38.2	26	8	1338	55	129	85		7.4	4	4.91
2	1	3		2		1		0			0			0		1	2	2	1	3TC / TDF / EFV	1	1	1	2	2	2	163	48	1	3	6	1	6	1	3	3	1	18.3	18.2	34.2	2	1160	18	108	70		5.6	4	3.27
1	2	6		2		1		0			1	0		0		1	2	2	1	3TC,TDF,EFV	3	1	3	2	2	2	157	43	1	1	2	1	7	1	3	3	2	16.5	15.8	32.1	2	1131	18	96	57	5.2		4	3.19
2	4	6		2		1		0			0			0		1	2	3	1	3TC / TDF / DTG	3	0		2	2	1	161	81	1	2	2	1	6	1	6	2	3	31.3	45.6	23.7	12	1492	72	167	103	6.4		4	4.76
2	6	1		2		1		0			0			0		1	2	2	1	CBV,DTG	4	0		2	2	2	155	50	1	2	3	1	7	3	1	2	2	19.4	23.6	31.2	3	1191	28	124	84	6		7	5.05
2	4	6		2		1		0			0			0		1	5	3	1	TDF,3TC,DTG	3	0		2	2	0	155	69	2	3	3	1	6	4	2	5	3	26.5	30	31.8	7	1411	47	111	82	6.4		4	7.75
2	4	6		2		1		0			1	0		0		1	5	2	1	TDF, 3TC, DTG	4	0		2	0	1	165	133	2	1	3	1	4	6	1	1	7	51.5	59.1	18.4	19	2034	80	170	95	8		7	5.81
0	4	1		2		1		0			1	0		0		0		1	1	TDF / 3TC / EFV	4	0		2	2	2	155	47	1	5	5	3	6	5	6	5	6	18	12.3	36.9	3	1179	33	113	70		8.3	1	4.68
2	3	1		2		1		0			0			0		1	3	3	2	TDF,3TC,LPV/R	3	0		0	0	1	154	54	3	4	3	1	5	6	3	5	6	20.8	27.6	29.6	5	1231	42	131	80		5.8	5	5.66
2	4	1		2		1		0			1	0		0		1	3	2	1	3TC,TDF,EFV	3	0		2	2	2	160	50	1	3	1	1	7	2	2	2	2	19.1	19.2	34.2	3	1189	24	97	66	6.1		2	2.09
2	3	6		2		1		0			1	0		1	1	1	4	3	1	3TC , TDF, DTG	4	0		2	0	0	154	43	2	2	2	1	6	6	2	2	7	16.3	8.5	37.4	2	1129	18	128	91		6.2	4	6.44
0	4	6		2		1		0			1	0		0		1	1	3	1	EFV, 3TC ,TDF	4	0		2	0	1	154	55	1	2	1	1	6	6	3	3	5	21.1	22.1	33.6	5	1256	45	167	111		7.5	4	4.54
2	1	6		2		1		0			1	0		0		0		2	1	3TC,TDF,DTG,	4	0		2	0	0	164	64	3	3	2	1	3	2	3	6	1	24.8	33.7	28.9	7	1329	48	124	85		7.1	8	4.76
0	2	6		2		1		0			1	0		0		1	1	3	1	3Tc/TDF/DTG	1	0		2	1	0	158	57.1	1	3	5	1	6	1	5	5	7	22.9	31.8	28.6	6	1254	45	108	77		4.7	2	3.51
0	4	6		2		1		0			0			0		1	1	3	1	3tc tdf efv	4	0		2	0	1	165	55	1	1	1	1	6	6	6	3	3	23.8	31.8	29.5	6	1202	43	194	124		4.9	5	3.53
2	4	2		2		1		1	0		1	0		1	2	1	3	3	1	3TC TDF EFV	4	0		2	0	1	177	75	1	3	1	1	6	6	6	6	6	24	15.1	39	7	1634	50	159	87		5.5	4	4.9
0	1	1		2		1		0			0			0		1	3	3	1	3TC/TDF/DTG	1	0		2	0	0	160	60.8	1	5	3	1	7	1	2	1	7	21.3	12	44.4	4	1539	18	140	56		5.6	5	4.2
1	3	2		2		1		0			1	0		1	3	1	1	2	1	3TC, TDF, DTG	1	0		2	0	1	170.3	61.8	1	6	3	1	4	1	3	3	6	23.8	35.1	27.4	5	1289	34	103	57	6.2		3	3.93
2	3	3		2		1		0			0			1	2	1	1	3	1	3TC TDF EFV	4	0		2	2	0	154	50	2	2	1	1	6	6	6	2	6	19.5	22.4	32	4	1203	36	98	64	7.7		3	5.53
2	2	2		2		1		0			1	0		0		1	1	4	2	3TC/TDF/Alovia	2	1	1	0	2	2	161.5	54.7	1	6	2	1	5	1	2	6	6	21.4	16.9	36.9	4	1290	39	132	82		7.2	3	5.47
3	2	6		2		1		0			0			1	1	1	1	4	1	CBV/NVP	4	0		2	0	1	163	57.7	1	2	3	1	6	6	3	2	3	22.5	35.1	25.6	6	1270	44	148	77	6.3		3	3.45
0	1	1		2		1		0			0			0		0		3	1	3TC,TDF,DTG	3	0		0	0	1	155	72.1	1	4	2	1	4	2	3	3	2	28.2	35	29	10	1450	64	115	75	5.7		2	3.39
1	1	1		2		1		1	0		1	1	1	0		1	3	4	1	3TC/TDF/DTG	2	1	1	2	2	2	163	71.4	1	6	3	1	7	1	2	3	2	27.9	43	24.4	6	1387	44	114	85		9.4	5	0
2	1	6		2		1		0			1	1	2	0		0		3	2	3TC/TDF/EFV	3	0		2	0	0	153	43.1	1	5	2	1	7	1	1	2	1	16.8	14.9	33.7	2	1136	18	93	55		4.9	5	4.54
1	3	1		1		1		0			0			1	1	1	3	3	1	3TC,TDF,EFV	4	0		0	0	1	155.5	68.2	1	2	2	1	7	3	4	6	7	26.6	40.1	25.1	10	1375	67	128	84		6.6	2	0
2	4	1		1		1		0			1	0		1	1	0		2	1	3TC,TDF,EFV	4	0		2	2	0	165	47.4	6	2	3	1	7	6	6	2	6	18.5	27.6	24.7	4	1192	37	127	82	6.9		4	5.91
3	1	4		3		1		0			0			1	2	0		3	1	3TC/TDF/DTG	4	1	1	2	2	0	160	66.2	1	1	2	1	4	1	1	1	6	25.9	40	25.3	6	1339	142	114	65	7.5		6
2	5	3		3		1		0			0			1	2	1	3	3	1	3TC,TDF,EFV	4	0		0	0	0	155	57.9	2	2	6	1	6	7	4	5	2	22.6	30.2	29.8	5	1272	39	94	62	5.6		2	3.87
2	1	6		2		1		0			0			0		1	1	3	1	3TC,TDF,DTG	3	0		2	2	2	166.5	56.5	1	2	1	1	7	6	6	6	6	22.1	26.7	31.7	5	1267	38	93	60		5.8	4	0
0	4	6		3		1		0			1	0		1	3	1	1	2	1	3TC/TDG/EFV	3	0		2	2	2	161	24.5	1	1	3	1	7	1	2	2	6	24.5	33.8	28.6	6	1333	43	107	73		7.1	4	4.44
4	1	3		3		1		0			0			0		1	1	3	1	3TC,TDF,NVP	4	1	1	2	0	0	153	57.1	1	2	2	1	2	1	2	1	3	22.3	32.5	28	4	1256	32	114	70		5.3	4	4.58
1	2	6		2		1		0			1	0		1	2	1	2	3	1	3TC,TDF,EFV	1	0		2	2	2	164.5	61.4	2	3	3	1	6	3	2	3	6	24	36.9	25.7	7	1304	51	148	83	6.7		4	6.13
3	4	2		2		1		1	0		1	0		1	1	1	1	3	1	3TC,TDF,EFV	4	0		2	0	1	181.5	78.9	1	1	1	1	3	6	3	1	6	24	23.7	33.2	8	1642	59	137	77		7.8	4	0
2	2	2		2		1		0			1	0		0		1	1	3	1	3TC, TDF, DTG	4	0		2	0	0	155	49.4	1	2	3	1	6	6	1	2	1	19.3	8.4	40.9	3	1275	18	116	54	5.3		6	5.69
2	4	6		2		1		0			1	0		1	1	1	3	3	2	3TC,TDF,Aluvia	4	0		2	0	0	161	60	1	4	6	1	6	6	3	3	7	27	43.6	24.4	9	1391	60	124	76		8.5	5	4.05
2	2	2		2		1		0			1	1	2	0		1	1	3	1	3TC / TDF/DTG	3	0		1	0	0	180	83.3	1	2	1	1	6	1	2	2	6	32.5	37.9	27.5	19	1742	60	110	74		8.3	3	4.93
2	2	6		2		1		1	0		1	0		0		1	3	3	1	3TC,TDF,DTG	4	0		2	0	0	154	67	3	6	6	1	6	6	3	6	3	26.4	35.2	28.4	8	1381	55	124	72		8.2	4	4.67
0	2	6		3		1		0			1	0		0		1	1	3	1	3TC / TDF / DTG	3	0		0	0	0	163	62.1	1	2	2	1	1	1	3	3	6	23.4	35.1	26.7	7	1327	48	99	66		7.9	4	4.78
2	2	6		2		1		0			1	0		0		0		3	2	3TC, TDF, ALLUVIA	2	1	3	2	0	1	155	53.5	1	3	6	1	7	4	2	5	6	20.9	20.4	34.6	5	1255	39	104	62		5.9	3	5.03
0	4	6		2		1		0			1	0		1	1	1	2	3	1	3TC,TDF,DTG	4	0		2	0	0	149	40.5	1	6	6	1	7	6	6	6	6	15.8	10	35	2	1120	18	89	56		8.3	3	4.12
2	2	2		2		1		1	0		1	1	4	0		0		2	1	Thanks 3TC / TDF / DTG	4	0		2	2	2	161	53.7	1	4	5	1	6	1	6	4	6	21	14.2	38.7	5	1341	24	130	87		6.8	3	4.51
2	4	6		2		3		0			1	0		0		1	5	4	2	3TC,TDF,Aluvia	4	0		2	0	0	154.5	52.3	2	2	2	1	6	6	1	2	7	20.4	28.1	28.4	6	1228	48	133	62		7.1	3	4.34
2	1	3		2		1		0			1	0		0		1	2	3	1	3TC/ TDF/ EFV	4	0		2	2	2	165	59	1	3	2	1	3	1	1	2	1	23.2	26.8	32.3	5	1308	41	105	69		7.1	4	3.2
3	6	6		2		1		0			0			1	1	1	2	3	1	3TC, TDF, EFV	3	0		0	0	0	165	64.8	1	1	1	1	7	2	1	2	1	25.3	35	28.4	5	1338	41	87	57		6.7	5	4.88
2	4	6		2		1		0			1	0		1	1	1	5	3	1	3TC,TDF,EFv	3	0		2	0	0	156.1	55.1	1	6	6	1	6	6	3	6	5	22.5	26.3	32	6	1242	46	113	73		7.5	3	5.07
2	3	1		2		1		1	0		1	0		0		1	1	2	1	3TC / TDG / DTG	4	0		2	2	2	160	50.8	1	5	6	1	6	1	5	6	6	19.8	28.5	27.2	5	1214	38	116	74		6.1	2	5.21
0	1	6		3		1		0			1	0		0		1	2	3	1	3TC, TDF, EFV	2	1	3	2	1	0	160	61.1	1	2	3	1	6	2	1	4	1	23.9	35.2	27.2	6	1298	43	131	95		7.3	5	5.18
2	2	3		2		1		0			0			0		1	3	2	1	3TC / TDF / EFV	4	0		2	2	2	164.5	66.5	1	1	2	1	6	1	6	6	6	26	23.7	36.2	10	1557	38	119	75		6.8	3	4.13
2	3	6		1		1		1	0		1	0		1	1	1	5	2	2	Aluvia.,C,BV	3	0		2	0	1	157	60.1	1	6	3	1	6	6	2	6	6	24.4	32.6	28.9	7	1288	56	139	61		6	3	5.24
1	5	6		2		1		0			1	0		0		1	3	3	1	3TC / TDF / EFV	4	0		2	2	2	156.5	44.4	1	1	1	1	2	1	2	2	2	17.3	20.7	29.3	2	1157	18	104	77		8	3	4.32
0	4	2		3		1		0			1	0		0		1	5	3	1	3TC,TDF,EFV	4	0		2	0	0	160.5	78.9	1	6	1	1	6	6	3	1	6	30.6	39.7	37.2	8	1507	55	119	78		5.3	4	5.08
1	1	2		2		1		1	0		1	1	5	0		1	5	2	1	3TC,TDF,EFV	4	0		2	0	0	154.5	59.7	4	4	1	1	7	6	3	6	6	23.3	33.4	27.8	6	1290	49	114	82		7	4	5.01
2	5	6		2		1		0			1	1	5	0		1	1	3	2	3TC / TDF / Aluvia	4	0		2	2	2	160	69.6	1	6	5	1	5	1	2	3	1	27.2	43.4	23.3	7	1374	52	125	76	5.6	5.9	6	4.05
2	2	6		2		1		0			1	1	4	0		1	2	3	1	3TC, TDF,NVP	4	0		0	0	0	154	58.5	1	2	2	1	5	2	2	2	2	24.7	39	24.4	7	1243	51	123	83		6.3	5	3.02
3	1	6		2		1		0			0			1	1	1	1	3	1	3TC, TDF, EFV	4	0		2	0	0	161	50	1	1	1	1	6	6	1	1	1	19.5	21.8	32.8	3	1210	26	102	75	6.7	6.7	5	3.17
2	1	6		1		1		0			1	0		1	2	1	2	2	1	CBV,NVP,	4	0		2	2	2	157	67.3	1	4	1	1	7	2	3	2	3	26.3	37.5	27.2	7	1362	47	109	67	6.7		5	3.41
0	1	6		2		1		0			0			0		1	5	3	1	A 3TC, TDF, EFV	4	0		2	0	0	162	61	3	2	3	1	6	6	6	1	6	23.4	34.3	27.4	6	1311	43	103	71			5	0
2	4	6		2		1		0			1	0		0		1	2	3	1	3TC / TDF / EFV	4	0		2	2	1	167.5	66	1	6	3	1	7	1	2	6	2	25.8	37	27	8	1354	55	135	107		7	4	3.88
0	6	6		3		1		0			1	0		0		1	3	3	1	TDF,3TC,NVP	3	0		2	2	1	161.5	54.4	1	3	3	1	3	1	1	1	1	21.3	30.7	28	5	1235	34	141	88		8.1	6	4.05
0	1	6		2		1		0			1	0		0		1	1	3	1	3TC, TDF, DTC	4	0		2	0	0	161	47.3	3	2	2	1	6	6	2	3	2	18.2	21.4	31.3	3	1177	19	92	60		7.3	3	4.84
1	6	6		2		1		0			1	1	5	0		0		2	1	3TC / TDF / DTG	4	0		2	2	2	160	47.4	1	3	2	1	7	1	2	5	2	18.5	19.9	32.8	3	1174	23	128	88		6	4	3.83
3	6	5		2		1		0			1	0		0		1	3	2	1	3TC,TDF,EFV	4	1	3	2	2	0	155	43	1	2	1	1	3	1	1	1	4	16.8	13	35.7	1	1128	18	89	60		6.7	8	4.88
1	4	1		2		1		1	0		1	0		1	3	1	5	2	2	3TC, TDF, Aluvia	4	0		2	0	0	161	62	1	1	2	1	6	6	6	1	6	23.9	18.5	36.1	9	1439	40	121	50		11.1	5	0
1	1	1		2		1		0			0			1	2	1	2	2	2	3TC,TDF,ALLUVIA	4	1	1	0	0	0	160	44.1	2	1	2	1	6	7	3	1	4	17.2	17.7	32.7	2	1137	18	100	66		6.6	3	5.61
2	6	6		3		1		0			1	0		1	1	1	2	2	1	3TC, TDF, EFV	4	0		2	0	0	163.5	97.8	1	1	1	1	6	6	6	2	6	38.2	47.1	24.1	11	1710	68	129	80		5.7	4	3.66
0	4	6		2		1		0			1	0		0		1	3	3	1	3TC, TDF, DTG	3	0		2	0	1	164.5	47.7	2	6	1	1	6	6	5	5	7	18.6	26.3	26	4	1202	31	142	98	7.3		4	4.39
2	6	3		3		1		0			1	0		1	3	1	1	3	1	3TC / TDF / DTG	1	0		2	2	2	176	63.5	1	2	5	1	7	1	2	1	2	20.5	14.2	41.3	3	1520	25	142	82		6.5	2	3.98
2	2	6		2		1		0			1	0		0		1	1	3	1	3TC,TDF,EFV	3	0		2	0	0	154.5	50.4	1	3	2	1	6	3	1	3	4	19.7	28.8	26.9	4	1208	26	117	85		7.5	5	5.89
0	4	6		2		1		0			1	0		1	3	1	3	3	1	3TC TDF EFV	4	0		2	2	0	156	46	1	1	1	1	6	6	3	1	6	18.9	22.5	31	4	1140	30	130	85		8	4	4.25
2	1	3		2		1		0			1	0		1	3	1	1	3	1	3TC, TDF EFV	3	0		2	2	0	156.5	47.1	1	6	4	1	6	2	1	3	1	18.4	7.4	43.5	2	1279	18	100	79		7.1	6	3.19
1	4	6		2		1		0			1	0		1	1	1	5	3	1	3TC TDF DTG	4	0		2	2	0	175	92.4	1	2	1	1	6	3	1	6	2	30.2	42.8	25.3	9	1704	54	143	96		6.5	5	4.39
2	2	6		2		1		0			1	0		0		1	4	3	1	3TC,DTG,TDF	4	0		2	0	0	157	43.4	1	2	2	1	7	6	2	6	5	17	20.9	25.9	3	1183	18	128	112		5.2	4	7.4
1	6	3		2		1		0			1	0		0		1	5	4	1	DTG TDF, 3TC	3	0		2	0	0	165.5	60	1	2	6	1	6	1	1	6	1	23.5	39.5	22.5	6	1304	43	90	71			4	3.78
0	2	6		2		1		0			1	0		0		1	2	3	1	3TC / TDF / EFV	4	0		2	2	2	161	52.5	1	6	3	1	6	1	2	3	3	20.5	32.2	24.6	4	1238	29	145	91			4	5.42
1	4	6		2		1		0			1	0		0		1	5	3	1	3TC, TDF,DTG	4	0		2	0	1	154.5	82.1	3	5	3	1	6	3	2	1	6	32.1	49.4	21.3	12	1499	71	145	93	5.8		3	6.22
2	2	1		2		1		0			1	1	5	0		0		2	1	3TC / TDF / DTG	4	0		2	2	1	154.5	72.8	1	6	6	1	6	1	6	6	6	28.4	45	22.6	11	1412	67	106	62			4	5.52
2	1	3		2		1		1	0		1	0		1	2	1	1	3	1	3TC , TDF, DTG	1	0		2	2	2	170	58.1	1	3	6	1	7	6	2	6	2	22.7	15.8	42.8	6	1494	18	108	63	6.6		2	3.57
0	4	6		2		1		0			1	0		1	1	1	5	2	1	EFV, 3TC, TDF	4	0		2	0	0	151.5	62.9	2	2	6	1	6	6	2	3	6	24.6	35.4	27.4	7	1321	51	120	91	4.8		5	3.87
2	4	6		2		1		0			0			0		1	4	2	1	3TC, TDF, DTG	4	0		2	2	2	157	75.5	1	6	1	1	6	6	2	3	7	29.5	41.3	26	7	1448	53	100	94		7.1	5	4.13
1	1	3		2		1		0			1	0		1	1	1	5	3	1	3TC, TDF, DTG	4	0		2	0	0	155	59.3	1	3	1	1	6	6	1	1	6	23.2	28.6	31.1	6	1298	43	97	70		7.1	6	3.51
2	1	1		2		1		0			1	0		1	2	1	2	3	1	3TC / TDF / DTG	2	1	1	2	2	2	165.5	50.6	1	3	2	1	3	1	2	2	6	19.8	29.8	26.1	3	1210	18	113	82			3	3.75
2	4	6		3		1		0			1	0		0		1	2	3	1	3TC / TDF / EFV	4	0		2	2	2	155	59.7	1	6	5	1	6	1	6	2	2	23.3	30.1	30.3	5	1297	42	116	84			4	3.87
2	3	6		3		1		0			1	0		1	3	1	2	2	1	3TC, TDF EFV	2	0		2	0	0	155	59.2	1	2	2	1	6	6	3	3	2	23.1	34.3	27.3	5	1279	40	99	63		5.8	4	4.01
1	6	3		2		1		0			1	0		0		1	1	3	1	3TC / TDF / EFV	4	0		2	2	2	151	45.5	1	6	3	1	6	1	1	2	6	17.8	21.8	29.7	2	1158	18	117	81		6.6	5	6.22
2	3	3		2		1		0			1	0		0		1	3	4	1	3TC, TDF DTG	3	0		2	2	0	151	57.1	1	1	2	1	6	6	1	6	6	22.3	30.5	29.3	5	1263	38	113	65		7.7	6	4.45
2	1	4		2		1		0			1	0		1	2	1	2	3	1	3TC,TDF,EFV	4	0		2	0	2	172	60.4	1	2	2	1	7	2	2	2	2	23.6	23.3	37.3	7	1492	26	108	55		8.4	3	2.41
2	2	3		3		1		0			1	0		0		1	2	3	1	3TC, TDF, EFV	4	0		2	2	0	160	64.8	4	2	2	2	6	6	6	6	2	25.3	39.6	24.9	7	1332	50	102	76			4	6.1
0	1	3		2		1		0			1	0		0		1	1	3	1	3TC / TDF / EFV	4	1	1	2	2	2	162	47.5	1	3	3	1	6	1	3	6	3	18.6	18.7	34	3	1173	18	111	70		6.1	3	3.55
2	2	2		2		1		1	0		1	0		1	1	1	5	3	1	3TC, TDF, EFV	4	0		2	0	0	171	60.9	5	1	1	1	6	6	1	1	6	23.8	17.3	29.3	8	1476	31	101	65		1.5	4	4.04
2	4	6		2		1		0			1	0		0		1	4	3	1	3TC, TDF, DTG	4	0		2	0	2	153.5	50.1	1	2	2	1	6	6	3	3	3	19.6	22.6	32.3	3	1198	27	133	87		6.3	4	3.45
0	1	3		2		1		0			1	0		0		1	4	3	2	3TC,TDF,LPV/R	4	1	3	2	2	0	158	64.3	1	4	5	1	7	1	3	5	2	25.1	36.9	26.9	6	1328	45	106	66		11.3	5	4.15
0	2	6		2		1		0			1	0		0		1	5	3	1	3TC / TDF / DTG	1	1	1	2	2	1	163.5	59.2	1	2	3	1	6	1	3	2	2	23.1	38.3	23.3	6	1291	41	121	90	6.9		4	3.76
2	1	6		1		1		0			1	0		0		1	2	3	1	3TC,TDF,DTG	4	0		2	2	2	161	58	1	6	6	1	7	2	4	4	6	22.2	33.6	27.3	5	1267	39	104	66	6.7		4	4.82
2	6	3		2		1		0			0			0		1	2	3	1	3TC / TDF / EFV	3	1	1	2	2	2	160	65	1	2	5	1	6	1	1	2	2	25.4	34.3	28.8	6	1346	43	127	79	6.1		4	4.45
2	6	6		3		1		0			1	0		0		1	5	3	1	3TC, TDF DTG	4	0		2	2	0	165	53.6	1	3	1	1	6	6	3	6	6	20.9	30.8	27.4	4	1228	31	127	83	7.2		4	3.12
3	1	5		2		1		0			1	0		1	5	1	3	2	1	3TC,TDF,DTG,	4	0		0	0	0	180.5	66.7	2	2	1	1	5	2	1	3	2	26.1	28.2	35.4	9	1592	32	114	69	6.5		3	2.97
3	4	6		2		1		0			0			1	1	1	2	3	2	Aluvia, TDF, 3TC	3	0		2	0	0	160	74.2	6	5	2	1	6	6	6	6	7	29	39.5	26.7	9	1448	61	107	80		6.1	4	5.75
1	4	6		5	Talense	1		0			0			0		1	2	3	1	3TC / TDG / DTG	4	0		2	2	2	162	65.4	1	2	1	1	7	1	2	2	6	25.5	38.5	25.8	7	1341	52	107	74		7.1	3	5.52
2	1	6		2		1		0			1	0		1	2	1	2	3	1	3TC TDF, DTG	4	0		1	0	1	155	74.9	1	1	6	1	6	6	5	6	6	29.3	45.2	23.1	10	1429	62	100	58		7.1	6	6.34
2	6	6		2		1		0			1	0		1	3	0		2	1	3TC,TDF+EFV	4	0		2	2	0	164	62.3	1	1	2	1	2	2	1	6	2	24.3	37.3	26.1	6	1306	42	131	76	6.4		6	4.28
0	2	6		2		2		0			1	0		0		1	3	2	1	3TC ,TDF, EFV	4	0		2	2	1	157	55.7	1	1	1	1	6	6	1	1	6	21.8	32	27.3	6	1257	43	181	118	7.6		3	5.44
0	1	6		2		1		0			1	1	1	1	1	0		3	1	3TC,TDF,DTG	4	1	1	2	2	2	160	53.8	1	1	1	1	5	1	2	2	3	21	30	28.2	5	1231	36	100	61		72	3	4.68
2	1	3		2		1		0			1	0		0		0		3	1	3TC, DTG, TDF	1	0		2	2	0	163	66.1	1	6	3	1	7	1	2	2	2	25.8	40.3	24.8	7	1342	47	108	70	7.2		4	4.95
0	1	3		2		1		0			0			0		0		2	1	TDF, 3TC, DTG	3	0		2	0	0	166	65.3	1	2	2	1	6	6	3	1	2	25.5	35.9	27.9	5	1342	44	117	80	6.1		4	4.67
3	1	3		2		1		0			1	0		0		1	2	3	1	3TC ,TDF, DTG	4	0		2	2	0	154	55.1	2	3	2	1	6	6	2	2	4	21.5	16.4	42.7	5	1454	18	101	55	5.5		4	7.19
2	2	6		3		1		0			0			0		1	2	3	1	3TC,TDF,DTG	1	0		2	0	0	153.5	42	1	2	4	1	7	1	2	3	3	16.4	15.8	32	2	1127	18	123	85		6.6	5	3.41
3	3	4		3		1		0			0			1	3	1	3	3	1	TDF, EFV, FTC	2	0		2	0	0	161.5	62.4	1	1	3	1	7	6	1	1	1	24.4	29.8	30.9	7	1337	49	123	85		5.9	6	4.43
2	4	1		2		1		0			1	0		0		0		3	1	3TC,TDF,DTG,	4	0		2	2	1	153.5	51.5	2	3	2	1	7	4	3	3	2	20.1	23.5	31.6	5	1225	48	152	86	5.7		5	5.2
0	1	6		2		1		0			1	0		1	3	0		2	1	3TC, TDF, DTG	4	0		2	2	1	158.5	63	2	2	7	1	6	6	7	2	3	24.6	37.5	25.9	7	1317	57	123	76		7.8	2	6.3
2	2	2		2		1		0			1	0		0		1	4	3	1	3TC,TDF,EFV	3	1	1	2	2	1	153.5	56	1	2	6	1	7	2	6	2	6	21.9	22.5	34.1	5	1281	40	157	81		7	4	4.37
0	4	6		2		1		0			1	0		0		1	3	3	1	TDF,3TC,DTG	2	0		2	0	0	162.5	45.3	2	1	3	1	6	6	4	3	5	17.7	20.9	29.8	3	1165	26	109	80		5.8	4	2.59
1	2	6		5	Hausa	2		0			0			0		1	1	3	1	3TC / TDF / EFV	4	1	1	2	2	1	160.5	94.7	1	1	6	1	6	1	1	4	6	37	50.9	21.8	12	1632	70	125	89		7.7	5	5.16
1	4	6		2		1		0			1	0		0		1	5	3	1	3TC, TDF, EFV	4	0		2	1	2	161.5	88.9	1	3	1	1	6	6	6	3	5	32.7	44.2	25.3	10	1613	65	146	101		5	4	5.01
1	1	3		2		1		1	0		1	0		1	1	1	1	5	1	FTC,EFV, TDF	2	0		2	0	1	161.5	55.7	2	6	2	1	6	6	2	3	1	21.8	19.4	35.9	4	1288	34	103	71		6.4	3	4.29
1	1	6		2		1		0			1	0		1	2	1	1	3	1	TDF, 3TC, DTG	1	0		2	0	0	155	63.5	1	2	2	1	6	6	2	6	1	26.4	41	24.8	6	1288	47	107	76	7.7	7.7	4	3.72
0	3	6		2		1		0			0			0		1	2	3	1	3TC,TDF,EFV,	4	0		2	0	0	160	60.1	2	2	2	1	7	1	2	1	1	23.5	34.9	27	6	1289	45	127	81		7.5	7	4.44
2	6	6		2		1		0			1	0		0		1	1	3	1	3TC, TDF, DTG	4	0		2	0	0	166	63.8	1	4	1	1	6	6	4	3	4	22.9	31.9	29.1	5	1365	36	101	78		7.7	6	3.55
3	3	6		2		1		0			1	0		0		0		3	1	TDF,EFV,FTC,	4	0		2	2	2	164	44.5	1	3	2	1	6	2	1	2	1	16.5	18.4	29	2	1192	18	122	91		9.3	4	4.87
2	4	1		3		1		0			1	0		0		0		2	1	3TC / TDF / EFV	3	1	3	2	2	2	177	60.2	1	2	5	1	6	1	6	6	6	19.2	0	0	0	0	0	164	55	6.3		6
0	3	6		2		1		0			1	0		0		1	2	3	1	3TC,TDF,EFV	4	0		2	2	2	163	50.9	1	2	2	1	5	1	1	1	2	19.2	15.1	36.8	3	1244	26	103	75	7.2		4	4.89
1	2	6		2		1		0			1	1	1	1	3	1	3	3	1	FTC, TDF, EFV	4	0		2	0	1	172	83.7	1	6	1	1	6	6	2	2	6	28.3	25.5	34.6	12	1767	56	160	100	6.8		5	3.73
2	2	2		2		1		0			1	1	3	1	2	1	3	3	1	TDF, FTC,EFV	4	0		2	0	1	168	59.7	4	2	2	1	6	6	5	1	6	21.2	14.3	38.4	4	1401	28	178	114		7.6	5	4.58
2	1	6		2		1		0			1	0		1	3	1	3	3	2	3TC, TDF, Aluvia	3	0		2	2	0	162	49.7	1	6	2	1	6	6	1	3	1	18.9	25.3	28.7	4	1213	32	103	62		4.6	5	5.6
0	4	2		3		1		0			0			0		1	2	3	1	3TC / TDF / DTG	4	0		2	2	2	165	72.4	1	3	6	1	6	1	3	3	4	26.6	42.1	24.2	7	1426	46	133	77		11.6	4	4.13
2	3	1		1		1		0			0			0		0		3	1	3TC,TDF,EFV	4	0		2	2	0	164	80.5	2	2	4	1	7	7	4	4	4	30.3	41.8	25.7	10	1526	64	112	66	7.4		5	6.1
2	1	6		2		1		0			1	0		1	3	1	3	3	2	Aluvia, TDF, 3TC	4	0		2	0	1	163	63.6	1	4	3	1	6	5	2	2	4	23.9	33.7	28.2	6	1347	49	154	87	6.4		6	4.73
1	4	6		2		1		0			1	0		1	5	0		3	1	3TC,TDF,EFV,	4	0		2	0	1	166	90.1	3	2	1	1	5	1	3	2	1	32.7	41.5	26.3	11	1669	66	144	97		7.8	3	5.7
3	2	2		2		1		0			1	0		0		1	5	2	1	3TC,DTG TDF	4	0		1	0	0	166	49.9	2	2	3	1	5	4	1	2	2	18.8	6.4	42.3	1	1288	18	127	86		8.1	4	3.68
0	4	2		2		1		0			1	0		0		1	1	3	1	3TC, TDF, DTG	4	0		2	2	1	156	59.6	1	2	6	1	6	6	6	3	7	24.5	32.5	28.8	8	1284	65	138	73	6.3		3	4.91
2	1	6		2		1		0			1	0		0		1	2	3	1	3TC, TDF, DTG	4	0		2	2	0	160	39.4	4	2	2	1	6	6	3	1	6	15.4	10.4	31.1	1	1103	18	94	66		6.4	4	4.14
2	1	6		2		1		0			1	0		0		1	2	3	1	3TC, TDF, EFV	4	0		2	2	0	173	56.7	1	3	6	1	6	6	3	2	6	18.9	27.4	27.8	3	1334	20	98	58		9	4	5.46
2	1	3		2		1		0			1	0		1	4	1	5	3	1	TDF, 3TC, EFV	4	0		2	2	2	164	47	1	2	6	1	7	6	2	2	6	17.6	19.6	31.2	3	1196	23	146	69		6.7	7	5.58
2	4	1		2		1		0			0			0		1	2	3	1	3TC,TDF,DTG	4	0		2	2	0	160	63.2	2	5	6	1	6	2	2	3	2	24.7	37.9	25.4	8	1323	59	145	77	7.2		4	5.44
1	5	6		2		1		0			1	0		1	2	1	2	3	1	3TC / TDF / EFV	3	0		2	2	2	167	75.6	1	5	2	1	6	1	3	6	2	27.1	39.8	26	8	1458	52	150	97		5.9	4	4.54
1	4	3		2		1		0			1	1	1	1	1	1	2	3	1	3TC,EFV,TDF	4	0		2	2	0	184	71.9	1	2	1	2	2	3	2	1	6	21.7	14.9	38.3	5	1570	47	166	84		7.1	5	2.23
2	3	1		2		1		0			1	0		0		1	2	2	1	3TC,TDF,DTG	3	0		2	0	2	161	42.5	1	3	4	1	5	2	5	4	5	16.4	0	0	0	0	0	156	113		8.5	6
0	4	6		2		1		0			1	0		0		1	5	3	1	CBV,NVP	4	0		2	0	2	163	56.9	4	3	2	1	6	6	2	3	6	21.4	31.7	27.3	5	1277	38	145	87		6.7	4	6.92
1	2	3		2		1		0			0			0		1	2	3	1	3TC,TDF,EFV	4	1	1	2	0	0	166	74.1	1	2	2	1	6	1	2	1	3	26.9	35.5	28.8	6	1480	44	137	85	5.9	0	4	3.68
2	5	3		2		1		0			1	0		0		1	1	3	1	3TC / TDF / EFV	4	0		2	2	2	160	71.6	1	5	6	1	6	1	1	6	6	28	37.4	28	7	1418	49	107	73		8.5	3	3.45
2	6	6		3		1		0			0			1	5	1	3	3	1	3TC / TDF / DTG	4	0		2	1	1	165	76.7	1	1	2	1	6	1	6	5	6	28.2	40.7	26	7	1482	50	103	75	8.5		5	3.44
0	5	6		3		1		0			1	0		0		1	3	2	1	3TC / TDF / EFV	3	0		2	2	1	156	55.9	1	3	6	1	6	1	3	2	7	23	30.9	29.5	5	1230	40	155	120	7.5		6
0	4	5		2		1		0			1	0		1	1	1	3		1	EFV,3TC,TDF	4	0		2	0	0	170	50.5	1	5	1	1	5	6	6	3	6	17.4	0	0	0	0	0	104	70	5.3		6
2	4	1		2		1		0			1	0		0		1	1	3	1	3TC / TDF / EFV	3	0		2	2	2	150	61	1	2	6	1	6	1	6	6	1	27.1	43.2	22.8	10	1249	66	136	92	6.1		5	5.36
2	1	3		2		1		0			1	0		1	3	1	1	3	1	TDF,3TC,EFV	4	0		2	2	2	159.5	51.3	1	3	3	1	7	1	1	2	2	20.2	11.6	43.2	4	1366	18	110	84	5.9		6	5.25
2	4	2		2		1		0			1	0		0		1	2	2	1	3TC / TDF / EFV	3	0		2	2	2	150	53.8	1	2	6	1	6	1	5	3	6	23.9	39.1	22.8	8	1192	54	116	80	7.1		3	5.25
2	4	4		1		1		0			1	0		1	3	1	5	2	1	3TC, DTG, DTF	4	0		2	2	0	173	64.6	3	1	3	1	6	7	5	3	5	21.6	26.9	31.2	5	1423	40	127	77	8.1		6
0	4	6		2		1		0			1	0		0		1	1	2	1	3TC / TDF / EFV	4	0		2	2	2	166.5	68.7	1	5	5	1	6	1	6	4	2	24.8	40	24.2	8	1406	51	127	70	8.1		5	5.37
2	1	6		2		1		0			1	0		0		0		3	1	CBV/EFV	3	0		2	2	2	151.5	53.2	1	6	3	1	7	1	5	6	6	23.2	36	25.2	7	1184	50	98	63	6.2		5	4.26
2	1	7	Apprentice	2		1		0			0			0		1	1	2	1	CBV, EFV	4	0		2	0	0	156	55.8	1	3	3	1	6	6	2	6	2	22.9	33	28.3	4	1220	32	110	73			6	4.52
0	4	6		2		1		0			1	0		0		1	3	3	2	ALUVIA, 3TC, TDF	4	0		2	0	0	160.5	69.7	2	6	2	1	7	3	2	7	3	27.1	38.7	26.6	8	1395	57	124	78		6.2	5	6.77
2	2	6		1		1		0			0			1	1	1	5	3	1	3TC, TDF, DTG	4	0		2	0	1	158	62.9	1	3	2	1	6	6	7	3	6	25.2	39.1	25.1	7	1204	51	142	94		6.6	4	3.29
1	1	6		2		1		0			0			1	2	1	3	3	2	CBV,LPV/R	4	0		2	0	1	152	60.3	2	2	2	1	6	2	2	3	2	26.1	39.5	25	8	1248	56	200	87	7.3		6	6.51
2	1	6		2		1		0			1	1	3	0		1	1	3	1	3TC, TDF,EFV	4	0		2	2	2	147	51	1	5	3	1	6	6	2	2	3	23.6	34.9	27	5	1129	41	143	104	6.5		4	4.03
2	6	3		2		1		0			1	1	1	1	1	1	1	3	1	3TC, TDF, DTG	3	0		2	0	2	180	76.1	1	3	1	1	6	6	6	6	7	29.7	33.4	31	14	1680	49	147	103	7.3		6
0	2	6		2		1		0			1	0		0		1	1	3	1	3Tc/TDF/DTG	1	0		2	1	0	159	58	1	3	5	1	6	1	5	5	7	22.92	31.82	28.62	6	1255	45	109	78		4.7	2	3.51
0	4	6		2		1		0			0			0		1	1	3	1	3tc tdf efv	4	0		2	0	1	166	56	1	1	1	1	6	6	6	3	3	23.82	31.82	29.52	6	1203	43	195	125		4.9	5	3.53
2	4	2		2		1		1	0		1	0		1	2	1	3	3	1	3TC TDF EFV	4	0		2	0	1	178	76	1	3	1	1	6	6	6	6	6	24.02	15.12	39.02	7	1635	50	160	88		5.5	4	4.9
0	1	1		2		1		0			0			0		1	3	3	1	3TC/TDF/DTG	1	0		2	0	0	161	62	1	5	3	1	7	1	2	1	7	21.32	12.02	44.42	4	1540	18	141	57		5.6	5	4.2
1	3	2		2		1		0			1	0		1	3	1	1	2	1	3TC, TDF, DTG	1	0		2	0	1	171	63	1	6	3	1	4	1	3	3	6	23.82	35.12	27.42	5	1290	34	104	58	6.2		3	3.93
2	3	3		2		1		0			0			1	2	1	1	3	1	3TC TDF EFV	4	0		2	2	0	155	51	2	2	1	1	6	6	6	2	6	19.52	22.42	32.02	4	1204	36	99	65	7.7		3	5.53
2	2	2		2		1		0			1	0		0		1	1	4	2	3TC/TDF/Alovia	2	1	1	0	2	2	163	56	1	6	2	1	5	1	2	6	6	21.42	16.92	36.92	4	1291	39	133	83		7.2	3	5.47
3	2	6		2		1		0			0			1	1	1	1	4	1	CBV/NVP	4	0		2	0	1	164	59	1	2	3	1	6	6	3	2	3	22.52	35.12	25.62	6	1271	44	149	78	6.3		3	3.45
0	1	1		2		1		0			0			0		0		3	1	3TC,TDF,DTG	3	0		0	0	1	156	73	1	4	2	1	4	2	3	3	2	28.22	35.02	29.02	10	1451	64	116	76	5.7		2	3.39
1	1	1		2		1		1	0		1	1	1	0		1	3	4	1	3TC/TDF/DTG	2	1	1	2	2	2	164	72	1	6	3	1	7	1	2	3	2	27.92	43.02	24.42	6	1388	44	115	86		9.4	5	0
2	1	6		2		1		0			1	1	2	0		0		3	2	3TC/TDF/EFV	3	0		2	0	0	154	44	1	5	2	1	7	1	1	2	1	16.82	14.92	33.72	2	1137	18	94	56		4.9	5	4.54
1	3	1		1		1		0			0			1	1	1	3	3	1	3TC,TDF,EFV	4	0		0	0	1	157	69	1	2	2	1	7	3	4	6	7	26.62	40.12	25.12	10	1376	67	129	85		6.6	2	0
2	4	1		1		1		0			1	0		1	1	0		2	1	3TC,TDF,EFV	4	0		2	2	0	166	48	6	2	3	1	7	6	6	2	6	18.52	27.62	24.72	4	1193	37	128	83	6.9		4	5.91
3	1	4		3		1		0			0			1	2	0		3	1	3TC/TDF/DTG	4	1	1	2	2	0	161	67	1	1	2	1	4	1	1	1	6	25.92	40.02	25.32	6	1340	142	115	66	7.5		3
2	5	3		3		1		0			0			1	2	1	3	3	1	3TC,TDF,EFV	4	0		0	0	0	156	59	2	2	6	1	6	7	4	5	2	22.62	30.22	29.82	5	1273	39	95	63	5.6		2	3.87
2	1	6		2		1		0			0			0		1	1	3	1	3TC,TDF,DTG	3	0		2	2	2	168	58	1	2	1	1	7	6	6	6	6	22.12	26.72	31.72	5	1268	38	94	61		5.8	4	0
0	4	6		3		1		0			1	0		1	3	1	1	2	1	3TC/TDG/EFV	3	0		2	2	2	162	26	1	1	3	1	7	1	2	2	6	24.52	33.82	28.62	6	1334	43	108	74		7.1	4	4.44
4	1	3		3		1		0			0			0		1	1	3	1	3TC,TDF,NVP	4	1	1	2	0	0	154	58	1	2	2	1	2	1	2	1	3	22.32	32.52	28.02	4	1257	32	115	71		5.3	4	4.58
1	2	6		2		1		0			1	0		1	2	1	2	3	1	3TC,TDF,EFV	1	0		2	2	2	166	62	2	3	3	1	6	3	2	3	6	24.02	36.92	25.72	7	1305	51	149	84	6.7		4	6.13
3	4	2		2		1		1	0		1	0		1	1	1	1	3	1	3TC,TDF,EFV	4	0		2	0	1	183	80	1	1	1	1	3	6	3	1	6	24.02	23.72	33.22	8	1643	59	138	78		7.8	4	0
2	2	2		2		1		0			1	0		0		1	1	3	1	3TC, TDF, DTG	4	0		2	0	0	156	50	1	2	3	1	6	6	1	2	1	19.32	8.42	40.92	3	1276	18	117	55	5.3		6	5.69
2	4	6		2		1		0			1	0		1	1	1	3	3	2	3TC,TDF,Aluvia	4	0		2	0	0	162	61	1	4	6	1	6	6	3	3	7	27.02	43.62	24.42	9	1392	60	125	77		8.5	5	4.05
2	2	2		2		1		0			1	1	2	0		1	1	3	1	3TC / TDF/DTG	3	0		1	0	0	181	84	1	2	1	1	6	1	2	2	6	32.52	37.92	27.52	19	1743	60	111	75		8.3	3	4.93
2	2	6		2		1		1	0		1	0		0		1	3	3	1	3TC,TDF,DTG	4	0		2	0	0	155	68	3	6	6	1	6	6	3	6	3	26.42	35.22	28.42	8	1382	55	125	73		8.2	4	4.67
0	2	6		3		1		0			1	0		0		1	1	3	1	3TC / TDF / DTG	3	0		0	0	0	164	63	1	2	2	1	1	1	3	3	6	23.42	35.12	26.72	7	1328	48	100	67		7.9	4	4.78
2	2	6		2		1		0			1	0		0		0		3	2	3TC, TDF, ALLUVIA	2	1	3	2	0	1	156	55	1	3	6	1	7	4	2	5	6	20.92	20.42	34.62	5	1256	39	105	63		5.9	3	5.03
0	4	6		2		1		0			1	0		1	1	1	2	3	1	3TC,TDF,DTG	4	0		2	0	0	150	42	1	6	6	1	7	6	6	6	6	15.82	10.02	35.02	2	1121	18	90	57		8.3	3	4.12
2	2	2		2		1		1	0		1	1	4	0		0		2	1	Thanks 3TC / TDF / DTG	4	0		2	2	2	162	55	1	4	5	1	6	1	6	4	6	21.02	14.22	38.72	5	1342	24	131	88		6.8	3	4.51
2	4	6		2		3		0			1	0		0		1	5	4	2	3TC,TDF,Aluvia	4	0		2	0	0	156	53	2	2	2	1	6	6	1	2	7	20.42	28.12	28.42	6	1229	48	134	63		7.1	3	4.34
2	1	3		2		1		0			1	0		0		1	2	3	1	3TC/ TDF/ EFV	4	0		2	2	2	166	60	1	3	2	1	3	1	1	2	1	23.22	26.82	32.32	5	1309	41	106	70		7.1	4	3.2
3	6	6		2		1		0			0			1	1	1	2	3	1	3TC, TDF, EFV	3	0		0	0	0	166	66	1	1	1	1	7	2	1	2	1	25.32	35.02	28.42	5	1339	41	88	58		6.7	5	4.88
2	4	6		2		1		0			1	0		1	1	1	5	3	1	3TC,TDF,EFv	3	0		2	0	0	157	56	1	6	6	1	6	6	3	6	5	22.52	26.32	32.02	6	1243	46	114	74		7.5	3	5.07
2	3	1		2		1		1	0		1	0		0		1	1	2	1	3TC / TDG / DTG	4	0		2	2	2	161	52	1	5	6	1	6	1	5	6	6	19.82	28.52	27.22	5	1215	38	117	75		6.1	2	5.21
0	1	6		3		1		0			1	0		0		1	2	3	1	3TC, TDF, EFV	2	1	3	2	1	0	161	62	1	2	3	1	6	2	1	4	1	23.92	35.22	27.22	6	1299	43	132	96		7.3	5	5.18
2	2	3		2		1		0			0			0		1	3	2	1	3TC / TDF / EFV	4	0		2	2	2	166	68	1	1	2	1	6	1	6	6	6	26.02	23.72	36.22	10	1558	38	120	76		6.8	3	4.13
2	3	6		1		1		1	0		1	0		1	1	1	5	2	2	Aluvia.,C,BV	3	0		2	0	1	158	61	1	6	3	1	6	6	2	6	6	24.42	32.62	28.92	7	1289	56	140	62		6	3	5.24
1	5	6		2		1		0			1	0		0		1	3	3	1	3TC / TDF / EFV	4	0		2	2	2	158	45	1	1	1	1	2	1	2	2	2	17.32	20.72	29.32	2	1158	18	105	78		8	3	4.32
0	4	2		3		1		0			1	0		0		1	5	3	1	3TC,TDF,EFV	4	0		2	0	0	162	80	1	6	1	1	6	6	3	1	6	30.62	39.72	37.22	8	1508	55	120	79		5.3	4	5.08
1	1	2		2		1		1	0		1	1	5	0		1	5	2	1	3TC,TDF,EFV	4	0		2	0	0	156	61	4	4	1	1	7	6	3	6	6	23.32	33.42	27.82	6	1291	49	115	83		7	4	5.01
2	5	6		2		1		0			1	1	5	0		1	1	3	2	3TC / TDF / Aluvia	4	0		2	2	2	161	71	1	6	5	1	5	1	2	3	1	27.22	43.42	23.32	7	1375	52	126	77	5.6	5.9	6	4.05
2	2	6		2		1		0			1	1	4	0		1	2	3	1	3TC, TDF,NVP	4	0		0	0	0	155	60	1	2	2	1	5	2	2	2	2	24.72	39.02	24.42	7	1244	51	124	84		6.3	5	3.02
3	1	6		2		1		0			0			1	1	1	1	3	1	3TC, TDF, EFV	4	0		2	0	0	162	51	1	1	1	1	6	6	1	1	1	19.52	21.82	32.82	3	1211	26	103	76	6.7	6.7	5	3.17
2	1	6		1		1		0			1	0		1	2	1	2	2	1	CBV,NVP,	4	0		2	2	2	158	68	1	4	1	1	7	2	3	2	3	26.32	37.52	27.22	7	1363	47	110	68	6.7		5	3.41
0	1	6		2		1		0			0			0		1	5	3	1	A 3TC, TDF, EFV	4	0		2	0	0	163	62	3	2	3	1	6	6	6	1	6	23.42	34.32	27.42	6	1312	43	104	72			5	0
2	4	6		2		1		0			1	0		0		1	2	3	1	3TC / TDF / EFV	4	0		2	2	1	169	67	1	6	3	1	7	1	2	6	2	25.82	37.02	27.02	8	1355	55	136	108		7	4	3.88
0	6	6		3		1		0			1	0		0		1	3	3	1	TDF,3TC,NVP	3	0		2	2	1	163	55	1	3	3	1	3	1	1	1	1	21.32	30.72	28.02	5	1236	34	142	89		8.1	6	4.05
0	1	6		2		1		0			1	0		0		1	1	3	1	3TC, TDF, DTC	4	0		2	0	0	162	48	3	2	2	1	6	6	2	3	2	18.22	21.42	31.32	3	1178	19	93	61		7.3	3	4.84
1	6	6		2		1		0			1	1	5	0		0		2	1	3TC / TDF / DTG	4	0		2	2	2	161	48	1	3	2	1	7	1	2	5	2	18.52	19.92	32.82	3	1175	23	129	89		6	4	3.83
3	6	5		2		1		0			1	0		0		1	3	2	1	3TC,TDF,EFV	4	1	3	2	2	0	156	44	1	2	1	1	3	1	1	1	4	16.82	13.02	35.72	1	1129	18	90	61		6.7	8	4.88
1	4	1		2		1		1	0		1	0		1	3	1	5	2	2	3TC, TDF, Aluvia	4	0		2	0	0	162	63	1	1	2	1	6	6	6	1	6	23.92	18.52	36.12	9	1440	40	122	51		11.1	5	0
1	1	1		2		1		0			0			1	2	1	2	2	2	3TC,TDF,ALLUVIA	4	1	1	0	0	0	161	45	2	1	2	1	6	7	3	1	4	17.22	17.72	32.72	2	1138	18	101	67		6.6	3	5.61
2	6	6		3		1		0			1	0		1	1	1	2	2	1	3TC, TDF, EFV	4	0		2	0	0	165	99	1	1	1	1	6	6	6	2	6	38.22	47.12	24.12	11	1711	68	130	81		5.7	4	3.66
0	4	6		2		1		0			1	0		0		1	3	3	1	3TC, TDF, DTG	3	0		2	0	1	166	49	2	6	1	1	6	6	5	5	7	18.62	26.32	26.02	4	1203	31	143	99	7.3		4	4.39
2	6	3		3		1		0			1	0		1	3	1	1	3	1	3TC / TDF / DTG	1	0		2	2	2	177	65	1	2	5	1	7	1	2	1	2	20.52	14.22	41.32	3	1521	25	143	83		6.5	2	3.98
2	2	6		2		1		0			1	0		0		1	1	3	1	3TC,TDF,EFV	3	0		2	0	0	156	51	1	3	2	1	6	3	1	3	4	19.72	28.82	26.92	4	1209	26	118	86		7.5	5	5.89
0	4	6		2		1		0			1	0		1	3	1	3	3	1	3TC TDF EFV	4	0		2	2	0	157	47	1	1	1	1	6	6	3	1	6	18.92	22.52	31.02	4	1141	30	131	86		8	4	4.25
2	1	3		2		1		0			1	0		1	3	1	1	3	1	3TC, TDF EFV	3	0		2	2	0	158	48	1	6	4	1	6	2	1	3	1	18.42	7.42	43.52	2	1280	18	101	80		7.1	6	3.19
1	4	6		2		1		0			1	0		1	1	1	5	3	1	3TC TDF DTG	4	0		2	2	0	176	93	1	2	1	1	6	3	1	6	2	30.22	42.82	25.32	9	1705	54	144	97		6.5	5	4.39
2	2	6		2		1		0			1	0		0		1	4	3	1	3TC,DTG,TDF	4	0		2	0	0	158	44	1	2	2	1	7	6	2	6	5	17.02	20.92	25.92	3	1184	18	129	113		5.2	4	7.4
1	6	3		2		1		0			1	0		0		1	5	4	1	DTG TDF, 3TC	3	0		2	0	0	167	61	1	2	6	1	6	1	1	6	1	23.52	39.52	22.52	6	1305	43	91	72			4	3.78
0	2	6		2		1		0			1	0		0		1	2	3	1	3TC / TDF / EFV	4	0		2	2	2	162	54	1	6	3	1	6	1	2	3	3	20.52	32.22	24.62	4	1239	29	146	92			4	5.42
1	4	6		2		1		0			1	0		0		1	5	3	1	3TC, TDF,DTG	4	0		2	0	1	156	83	3	5	3	1	6	3	2	1	6	32.12	49.42	21.32	12	1500	71	146	94	5.8		3	6.22
2	2	1		2		1		0			1	1	5	0		0		2	1	3TC / TDF / DTG	4	0		2	2	1	156	74	1	6	6	1	6	1	6	6	6	28.42	45.02	22.62	11	1413	67	107	63			4	5.52
2	1	3		2		1		1	0		1	0		1	2	1	1	3	1	3TC , TDF, DTG	1	0		2	2	2	171	59	1	3	6	1	7	6	2	6	2	22.72	15.82	42.82	6	1495	18	109	64	6.6		2	3.57
0		6		2		1		0			1	0		1	1	1	5	2	1	EFV, 3TC, TDF	4	0		2	0	0	153	64	2	2	6	1	6	6	2	3	6	24.62	35.42	27.42	7	1322	51	121	92	4.8		5	3.87
2	4	6		2		1		0			0			0		1	4	2	1	3TC, TDF, DTG	4	0		2	2	2	158	77	1	6	1	1	6	6	2	3	7	29.52	41.32	26.02	7	1449	53	101	95		7.1	5	4.13
1	1	3		2		1		0			1	0		1	1	1	5	3	1	3TC, TDF, DTG	4	0		2	0	0	156	60	1	3	1	1	6	6	1	1	6	23.22	28.62	31.12	6	1299	43	98	71		7.1	6	3.51
2	1	1		2		1		0			1	0		1	2	1	2	3	1	3TC / TDF / DTG	2	1	1	2	2	2	167	52	1	3	2	1	3	1	2	2	6	19.82	29.82	26.12	3	1211	18	114	83			3	3.75
2	4	6		3		1		0			1	0		0		1	2	3	1	3TC / TDF / EFV	4	0		2	2	2	156	61	1	6	5	1	6	1	6	2	2	23.32	30.12	30.32	5	1298	42	117	85			4	3.87
2	3	6		3		1		0			1	0		1	3	1	2	2	1	3TC, TDF EFV	2	0		2	0	0	156	60	1	2	2	1	6	6	3	3	2	23.12	34.32	27.32	5	1280	40	100	64		5.8	4	4.01
1	6	3		2		1		0			1	0		0		1	1	3	1	3TC / TDF / EFV	4	0		2	2	2	152	47	1	6	3	1	6	1	1	2	6	17.82	21.82	29.72	2	1159	18	118	82		6.6	5	6.22
[truncated: 22 more columns]
